# Supplementary material for: Mutation-based mechanism and evolution of the potent multidrug efflux pump RE-CmeABC in Campylobacter
Source: Proc Natl Acad Sci U S A. 2024 Nov 27;121(51):e2415823121. doi: 10.1073/pnas.2415823121 (PMC11665921; doi:10.1073/pnas.2415823121)
Supplement: Supplementary file 2 — Dataset S01 (XLSX) [file pnas.2415823121.sd01.xlsx]

## Sheet: Sheet1
Table S1. Amino acid point mutations that are uniformly detected in the antibiotic-resistant transformants.
11168 REcmeABC_transformants					ΔcmeR REcmeABC_transformants					Present in both transformants
Postions in 11168 CmeB	REF	Postions in RE-CmeB	ALT		Postions in 11168 CmeB	REF	Postions in RE-CmeB	ALT		Postions in 11168 CmeB	REF	Postions in RE-CmeB	ALT
22	L	22	I		33	I	33	V		45	K	45	Q
25	A	25	I		45	K	45	Q		159	I	158	V
45	K	45	Q		159	I	158	V		160	T	159	S
119	M	118	L		160	T	159	S		163	V	162	I
121	D	120	E		163	V	162	I		170	V	169	I
133	T	132	S		170	V	169	I		177	N	176	S
137	T	136	I		177	N	176	S		182	R	181	K
139	A	138	E		182	R	181	K		186	L	185	M
140	A	139	V		186	L	185	M		200	I	199	V
141	I	140	V		200	I	199	V		207	S	206	N
143	M	142	V		207	S	206	N		244	N	243	T
146	S	145	E		227	T	226	V		246	S	245	Q
148	G	147	S		232	Y	231	Q		255	T	254	V
151	S	150	N		234	Y	233	I		257	N	256	E
152	A	151	D		244	N	243	T		259	G	258	K
153	V	152	I		246	S	245	Q		264	L	263	I
155	V	154	I		255	T	254	V		269	D	268	K
159	I	158	V		257	N	256	E		274	S	273	A
160	T	159	S		259	G	258	K		275	Q	274	E
163	V	162	I		264	L	263	I		278	S	277	N
170	V	169	I		269	D	268	K		280	Q	279	T
177	N	176	S		274	S	273	A		285	G	284	T
182	R	181	K		275	Q	274	E		287	D	286	A
186	L	185	M		278	S	277	N		292	M	291	I
191	K	190	E		280	Q	279	T		302	L	301	V
200	I	199	V		285	G	284	T		303	H	302	N
203	T	202	N		287	D	286	A		306	E	305	K
207	S	206	N		292	M	291	I		308	V	307	I
244	N	243	T		302	L	301	V		309	Q	308	N
246	S	245	Q		303	H	302	N		310	A	309	E
255	T	254	V		306	E	305	K		527	A	526	S
257	N	256	E		308	V	307	I		547	L	546	I
259	G	258	K		309	Q	308	N		549	A	548	F
264	L	263	I		310	A	309	E		554	Y	553	F
269	D	268	K		321	K	320	Q		556	A	555	I
274	S	273	A		324	T	323	K		564	E	563	S
275	Q	274	E		326	K	325	Q		569	L	568	V
278	S	277	N		333	K	332	I		570	M	569	I
280	Q	279	T		336	I	335	K		571	I	570	M
285	G	284	T		337	E	336	A		572	G	571	S
287	D	286	A		343	V	342	I		581	A	580	S
292	M	291	I		359	M	358	L		582	L	581	I
302	L	301	V		365	R	364	K		587	S	586	E
303	H	302	N		384	G	383	V		591	H	590	T
306	E	305	K		439	Q	438	N		593	S	592	N
308	V	307	I		527	A	526	S		594	Q	593	K
309	Q	308	N		547	L	546	I		595	E	594	N
310	A	309	E		549	A	548	F		601	G	600	E
527	A	526	S		554	Y	553	F		602	V	601	I
547	L	546	I		556	A	555	I		606	M	605	V
549	A	548	F		564	E	563	S		607	A	606	S
554	Y	553	F		569	L	568	V		625	M	624	V
556	A	555	I		570	M	569	I		628	G	627	I
564	E	563	S		571	I	570	M		633	K	632	S
569	L	568	V		572	G	571	S		634	D	633	Q
570	M	569	I		581	A	580	S		636	N	635	E
571	I	570	M		582	L	581	I		637	V	636	A
572	G	571	S		587	S	586	E		639	A	638	S
581	A	580	S		591	H	590	T		641	E	640	Q
582	L	581	I		593	S	592	N		643	A	642	I
587	S	586	E		594	Q	593	K		644	M	643	A
591	H	590	T		595	E	594	N		645	E	644	Q
593	S	592	N		601	G	600	E		648	K	647	G
594	Q	593	K		602	V	601	I		652	F	651	A
595	E	594	N		604	D	603	S		657	S	656	L
601	G	600	E		605	A	604	S		659	I	658	Y
602	V	601	I		606	M	605	V		661	I	660	L
606	M	605	V		607	A	606	S		662	G	661	N
607	A	606	S		608	M	607	L		671	I	670	L
625	M	624	V		625	M	624	V		717	T	716	S
627	I	626	F		628	G	627	I		869	S	868	A
628	G	627	I		633	K	632	S		892	I	891	M
633	K	632	S		634	D	633	Q		897	V	896	I
634	D	633	Q		636	N	635	E		912	Y	911	A
636	N	635	E		637	V	636	A		917	S	916	D
637	V	636	A		639	A	638	S
639	A	638	S		641	E	640	Q
641	E	640	Q		643	A	642	I
643	A	642	I		644	M	643	A
644	M	643	A		645	E	644	Q
645	E	644	Q		648	K	647	G
648	K	647	G		652	F	651	A
652	F	651	A		657	S	656	L
657	S	656	L		659	I	658	Y
659	I	658	Y		661	I	660	L
661	I	660	L		662	G	661	N
662	G	661	N		671	I	670	L
671	I	670	L		679	V	678	A
717	T	716	S		686	S	685	D
790	G	789	N		689	E	688	A
796	D	795	N		692	K	691	Q
802	Q	801	V		700	V	699	L
805	S	804	A		703	Q	702	T
869	S	868	A		708	S	707	A
873	A	872	V		709	R	708	N
892	I	891	M		717	T	716	S
897	V	896	I		730	L	729	M
912	Y	911	A		757	S	756	P
917	S	916	D		820	Q	819	L
					821	V	820	I
					824	Q	823	D
					840	Q	839	E
					844	E	843	Q
					849	D	848	E
					867	T	866	A
					869	S	868	A
					892	I	891	M
					897	V	896	I
					912	Y	911	A
					917	S	916	D
					954	G	953	S
					955	V	954	I
