# Supplementary material for: Mutation-based mechanism and evolution of the potent multidrug efflux pump RE-CmeABC in Campylobacter
Source: Proc Natl Acad Sci U S A. 2024 Nov 27;121(51):e2415823121. doi: 10.1073/pnas.2415823121 (PMC11665921; doi:10.1073/pnas.2415823121)
Supplement: Supplementary file 3 — Dataset S02 (XLSX) [file pnas.2415823121.sd02.xlsx]

## Sheet: sheet1
Position in 11168 cmeB CDS	Nucleatide in 11168-cmeB	Nucleatide in RECmeB	AA position in 11168 CmeB	AA in 11168 CmeB	AA position in RE-CmeB	AA in RE-CmeB	Sequence depth in 11168 transformants	Frequency in 11168 transformants	Sequence depth in 11168ΔcmeR transformants	Frequency in 11168ΔcmeR transformants
21	C	A					DP=979	0.991828	DP=721	0.927878
31	G	A	11	V	11	I	DP=941	0.994687	DP=690	0.952174
42	A	T					DP=943	0.991516	DP=656	0.984756
45	T	A					DP=941	0.992561	DP=677	0.988183
51	A	T					DP=919	0.996736	DP=668	0.991018
54	T	A					DP=916	0.995633	DP=673	0.986627
57	C	A					DP=928	0.996767	DP=674	0.992582
63	T	A					DP=932	0.995708	DP=671	0.992548
64	T	A	22	L	22	I	DP=934	0.994647	DP=672	0.991071
66	A	T	22	L	22	I	DP=926	0.99568	DP=664	0.989458
72	A	G					DP=943	0.995758	DP=664	0.987952
73	G	A	25	A	25	I	DP=945	0.995767	DP=664	0.993976
74	C	T	25	A	25	I	DP=947	0.995776	DP=669	0.991031
78	A	T					DP=946	0.995772	DP=659	0.99393
82	C	T					DP=917	0.994547	DP=656	0.993902
84	T	G					DP=928	0.991379	DP=668	0.995509
85	A	G	29	T	29	A	DP=926	0.992441	DP=674	0.992582
91	T	C					DP=886	0.992099	DP=657	0.995434
96	T	C					DP=874	0.994279	DP=663	0.99095
97	A	G	33	I	33	V	DP=881	0.994325	DP=672	0.995536
99	A	T	33	I	33	V	DP=878	0.993166	DP=675	0.994074
120	C	T					DP=870	1	DP=687	0.994178
123	T	A					DP=883	1	DP=686	0.992711
126	T	A					DP=867	0.998847	DP=679	0.992636
129	A	C					DP=839	1	DP=675	0.994074
133	A	C	45	K	45	Q	DP=845	1	DP=687	0.997089
144	A	C					DP=844	0.998815	DP=696	0.998563
150	C	T					DP=838	1	DP=691	0.998553
159	T	A					DP=799	0.982478	DP=676	0.995562
165	A	T					DP=815	0.982822	DP=689	0.988389
191	G	C	64	S	64	T	DP=818	0.97555	DP=672	0.946429
192	T	A	64	S	64	T	DP=805	0.972671	DP=658	0.943769
198	C	T					DP=829	0.974668	DP=673	0.945022
207	A	G					DP=859	0.974389	DP=676	0.93787
210	C	T					DP=847	0.975207	DP=676	0.939349
216	C	T					DP=848	0.977594	DP=673	0.930163
218	C	T	73	A	73	V	DP=868	0.975806	DP=680	0.932353
219	A	T	73	A	73	V	DP=873	0.9748	DP=675	0.934815
225	T	C					DP=905	0.974586	DP=679	0.933726
234	C	T					DP=928	0.979526	DP=698	0.931232
245	C	C	82	T	82	T	DP=944	0.932203	DP=704	0.835227
246	T	A	82	T	82	T	DP=901	0.976693	DP=653	0.900459
247	T	A	83	S	83	S	DP=901	0.977802	DP=654	0.899083
255	T	A	85	S	85	P	DP=970	0.979381	DP=714	0.906162
256	T	deletion	86	S		deletion	DP=973	0.978417	DP=709	0.90409
257	C	deletion	86	S		deletion
258	A	deletion	86	S		deletion
262	A	C	88	T	87	Q	DP=994	0.979879	DP=713	0.906031
263	C	A	88	T	87	Q	DP=986	0.979716	DP=708	0.905367
264	T	A	88	T	87	Q	DP=985	0.980711	DP=705	0.903546
269	G	A	90	S	89	K	DP=976	0.980533	DP=711	0.905767
270	T	A	90	S	89	K	DP=975	0.980513	DP=712	0.905899
273	G	A					DP=968	0.980372	DP=697	0.905308
286	G	A	96	D	95	N	DP=962	0.987526	DP=707	0.910891
288	T	C	96	D	95	N	DP=962	0.986486	DP=707	0.908062
291	C	T					DP=953	0.98531	DP=697	0.909613
294	T	A					DP=952	0.986345	DP=699	0.912732
297	A	T					DP=945	0.986243	DP=682	0.919355
303	T	A					DP=936	0.986111	DP=689	0.914369
312	C	G					DP=947	0.986272	DP=692	0.924855
313	A	G	105	T	104	A	DP=954	0.987421	DP=697	0.92396
315	C	A	105	T	104	A	DP=956	0.987448	DP=690	0.923188
318	A	T					DP=941	0.987248	DP=687	0.925764
324	T	A					DP=936	0.986111	DP=688	0.928779
342	C	A					DP=963	0.995846	DP=708	0.949153
348	T	A					DP=955	0.994764	DP=701	0.952924
351	A	C					DP=972	0.993827	DP=721	0.955617
355	A	C	119	M	118	L	DP=960	0.997917	DP=729	0.956104
357	G	T	119	M	118	L	DP=952	0.99895	DP=735	0.956463
363	T	A	121	D	120	E	DP=963	0.997923	DP=750	0.968
366	A	T					DP=971	0.99794	DP=774	0.968992
369	T	A					DP=1000	0.998	DP=793	0.968474
378	T	C					DP=973	0.997945	DP=789	0.980989
381	A	T					DP=970	0.996907	DP=791	0.978508
397	A	T	133	T	132	S	DP=938	0.996802	DP=743	0.986541
399	T	A	133	T	132	S	DP=929	0.995694	DP=735	0.987755
402	C	T					DP=908	0.996696	DP=719	0.987483
405	A	T					DP=915	0.996721	DP=718	0.988858
408	A	T					DP=893	0.996641	DP=699	0.985694
410	C	T	137	T	136	I	DP=880	0.998864	DP=699	0.982833
416	C	A	139	A	138	E	DP=882	0.998866	DP=689	0.982583
417	T	A	139	A	138	E	DP=887	0.998873	DP=683	0.98243
419	C	T	140	A	139	V	DP=883	0.997735	DP=675	0.983704
421	A	G	141	I	140	V	DP=893	0.995521	DP=683	0.980966
423	T	C	141	I	140	V	DP=891	0.996633	DP=682	0.980938
427	A	G	143	M	142	V	DP=910	0.997802	DP=702	0.980057
429	G	A	143	M	142	V	DP=909	0.993399	DP=702	0.978632
435	A	T					DP=892	0.992152	DP=687	0.979622
436	A	G	146	S	145	E	DP=900	0.995556	DP=694	0.979827
437	G	A	146	S	145	E	DP=899	0.996663	DP=689	0.981132
438	T	A	146	S	145	E	DP=885	0.99774	DP=693	0.979798
442	G	A	148	G	147	S	DP=881	0.99773	DP=688	0.984012
452	G	A	151	S	150	N	DP=920	0.995652	DP=701	0.991441
455	C	A	152	A	151	D	DP=924	0.996753	DP=697	0.992826
456	A	T	152	A	151	D	DP=921	0.996743	DP=704	0.988636
457	G	A	153	V	152	I	DP=925	0.996757	DP=706	0.991501
463	G	A	155	V	154	I	DP=919	0.996736	DP=710	0.988732
465	A	T	155	V	154	I	DP=919	0.993471	DP=705	0.987234
468	T	C					DP=922	0.994577	DP=704	0.988636
475	A	G	159	I	158	V	DP=928	0.99569	DP=707	1
477	C	T	159	I	158	V	DP=928	0.996767	DP=710	0.998592
478	A	T	160	T	159	S	DP=928	0.99569	DP=711	0.998594
487	G	A	163	V	162	I	DP=915	0.997814	DP=709	0.99859
495	T	C					DP=922	0.997831	DP=713	1
498	G	A					DP=927	0.995685	DP=722	0.998615
507	G	A					DP=928	0.998922	DP=708	1
508	G	A	170	V	169	I	DP=921	0.997828	DP=703	1
516	A	T					DP=905	0.996685	DP=674	1
528	A	T					DP=918	0.998911	DP=691	0.998553
529	A	T	177	N	176	S	DP=919	0.998912	DP=692	0.998555
530	A	C	177	N	176	S	DP=921	0.998914	DP=694	0.998559
531	C	T	177	N	176	S	DP=910	0.998901	DP=681	0.998532
534	T	A					DP=902	1	DP=701	0.998573
540	A	C					DP=910	0.997802	DP=702	0.994302
544	C	A	182	R	181	K	DP=934	0.998929	DP=731	0.997264
545	G	A	182	R	181	K	DP=941	0.997875	DP=730	0.99726
546	T	A	182	R	181	K	DP=951	0.997897	DP=736	0.997283
549	T	C					DP=955	0.997906	DP=743	0.995962
556	T	A	186	L	185	M	DP=965	0.994819	DP=751	0.996005
558	A	G	186	L	185	M	DP=971	0.99794	DP=753	0.996016
568	C	T					DP=1016	1	DP=775	0.994839
570	C	A					DP=1009	0.997027	DP=763	0.996068
571	A	G	191	K	190	E	DP=1012	0.996047	DP=761	0.99343
573	G	A	191	K	190	E	DP=1021	0.999021	DP=762	0.994751
597	A	T					DP=1048	0.997137	DP=770	0.996104
598	A	G	200	I	199	V	DP=1046	0.999044	DP=779	0.996149
600	C	T	200	I	199	V	DP=1039	0.999038	DP=774	0.996124
603	A	T					DP=1039	0.999038	DP=771	0.996109
606	T	A					DP=1046	0.999044	DP=776	0.996134
608	C	A	203	T	202	N	DP=1042	0.99904	DP=778	0.994859
615	A	C					DP=1027	0.998053	DP=779	0.996149
618	T	A					DP=1024	0.998047	DP=776	0.996134
619	T	A	207	S	206	N	DP=1018	0.999018	DP=777	0.997426
620	C	A	207	S	206	N	DP=1015	0.999015	DP=780	0.994872
624	G	A					DP=1004	0.998008	DP=786	0.996183
627	T	A					DP=1009	0.997027	DP=790	0.997468
633	C	T					DP=1015	0.999015	DP=785	0.996178
642	C	T					DP=999	0.995996	DP=785	0.993631
648	C	T					DP=1000	0.995	DP=799	0.993742
651	A	C					DP=1012	0.995059	DP=798	0.992481
654	T	A					DP=1019	0.994112	DP=805	0.993789
657	T	A					DP=1003	0.996012	DP=804	0.995025
666	C	A					DP=993	0.994965	DP=796	1
672	A	G					DP=1008	0.992063	DP=802	1
679	A	G	227	T	226	V	DP=1007	0.993049	DP=826	0.996368
680	C	T	227	T	226	V	DP=1004	0.994024	DP=821	0.996346
682	C	A	228	Q	227	N	DP=1034	0.973888	DP=816	0.990196
684	A	T	228	Q	227	N	DP=1036	0.972973	DP=819	0.990232
690	C	A					DP=1035	0.992271	DP=816	0.998775
694	T	C	232	Y	231	Q	DP=1038	0.993256	DP=805	0.998758
696	T	A	232	Y	231	Q	DP=1031	0.992241	DP=799	1
700	T	A	234	Y	233	I	DP=1040	0.993269	DP=815	1
701	A	T	234	Y	233	I	DP=1042	0.992322	DP=820	1
705	A	T					DP=1036	0.993243	DP=815	0.998773
708	C	A					DP=1042	0.995202	DP=820	1
711	T	C					DP=1041	0.994236	DP=822	0.998783
726	A	T					DP=1037	0.994214	DP=853	0.994138
731	A	C	244	N	243	T	DP=1028	0.999027	DP=851	1
735	T	A					DP=1022	0.997065	DP=839	1
736	A	C	246	S	245	Q	DP=1031	0.99903	DP=849	1
737	G	A	246	S	245	Q	DP=1029	0.998056	DP=839	1
738	T	A	246	S	245	Q	DP=1027	1	DP=840	1
750	C	T					DP=1044	0.998084	DP=837	1
756	T	C					DP=1020	0.998039	DP=816	0.997549
757	T	C					DP=1020	0.998039	DP=808	0.997525
763	A	G	255	T	254	V	DP=1038	0.998073	DP=796	0.997487
764	C	T	255	T	254	V	DP=1035	0.998068	DP=788	1
765	A	T	255	T	254	V	DP=1036	0.997104	DP=793	1
769	A	G	257	N	256	E	DP=1044	0.996169	DP=810	0.998765
771	T	A	257	N	256	E	DP=1029	0.997085	DP=796	0.998744
775	G	A	259	G	258	K	DP=1031	1	DP=781	1
776	G	A	259	G	258	K	DP=1031	1	DP=780	1
780	A	T					DP=1035	0.999034	DP=798	1
790	C	A	264	L	263	I	DP=1064	0.99718	DP=823	1
804	T	C					DP=1049	1	DP=778	1
805	G	A	269	D	268	K	DP=1054	0.999051	DP=780	0.998718
807	T	A	269	D	268	K	DP=1061	0.99623	DP=784	0.996173
810	G	A					DP=1062	0.996234	DP=786	0.997455
816	A	T					DP=1058	0.99811	DP=788	1
819	A	G					DP=1059	0.998111	DP=800	0.99375
820	T	G	274	S	273	A	DP=1060	0.996226	DP=795	0.996226
823	C	G	275	Q	274	E	DP=1045	1	DP=773	1
825	A	G	275	Q	274	E	DP=1042	0.99904	DP=779	0.997433
831	C	T					DP=1026	1	DP=763	0.998689
833	G	A	278	S	277	N	DP=1022	1	DP=766	0.998695
834	C	T	278	S	277	N	DP=1022	1	DP=770	0.998701
838	C	A	280	Q	279	T	DP=1012	1	DP=774	0.997416
839	A	C	280	Q	279	T	DP=1025	1	DP=778	0.998715
843	A	T					DP=992	0.997984	DP=774	0.99354
853	G	A	285	G	284	T	DP=980	0.997959	DP=764	1
854	G	C	285	G	284	T	DP=978	0.998978	DP=764	0.998691
855	C	A	285	G	284	T	DP=1000	0.984	DP=764	0.98822
857	A	G	286	N	285	S	DP=1004	0.983068	DP=776	0.985825
860	A	C	287	D	286	A	DP=1011	0.997033	DP=789	0.998733
861	T	A	287	D	286	A	DP=1001	0.997003	DP=786	0.998728
864	A	T					DP=999	0.997998	DP=786	0.994911
876	G	A	292	M	291	I	DP=997	0.998997	DP=759	1
879	C	T					DP=1001	0.998002	DP=761	0.997372
882	T	C					DP=996	0.998996	DP=756	0.994709
883	C	T					DP=1005	0.989055	DP=756	0.988095
885	T	A					DP=1016	0.988189	DP=751	0.993342
891	A	T					DP=1006	1	DP=730	1
894	G	A					DP=1009	1	DP=740	1
897	A	T					DP=1010	1	DP=743	1
900	C	T					DP=1015	1	DP=751	1
903	A	T					DP=1005	1	DP=754	1
904	T	G	302	L	301	V	DP=1027	0.999026	DP=779	0.997433
906	G	A	302	L	301	V	DP=1030	1	DP=781	0.99872
907	C	A	303	H	302	N	DP=1029	1	DP=786	0.998728
912	A	T					DP=1035	1	DP=798	0.997494
916	G	A	306	E	305	K	DP=1043	0.999041	DP=808	1
921	T	C					DP=1046	0.998088	DP=812	0.998768
922	G	A	308	V	307	I	DP=1045	0.999043	DP=808	1
925	C	A	309	Q	308	N	DP=1044	0.999042	DP=811	1
927	A	T	309	Q	308	N	DP=1058	0.99811	DP=814	0.998771
929	C	A	310	A	309	E	DP=1037	1	DP=813	0.99877
930	T	A	310	A	309	E	DP=1033	1	DP=801	0.998752
948	A	T					DP=1062	0.997175	DP=836	0.995215
961	A	C	321	K	320	Q	DP=1062	0.984934	DP=820	0.996341
966	T	A					DP=1051	0.982873	DP=812	0.996305
971	C	A	324	T	323	K	DP=1049	0.985701	DP=811	0.998767
976	A	C	326	K	325	Q	DP=1029	0.981535	DP=812	0.997537
987	C	T					DP=1024	0.986328	DP=800	1
990	T	C					DP=1028	0.984436	DP=810	1
996	A	T					DP=1024	0.982422	DP=791	0.998736
998	A	T	333	K	332	I	DP=1033	0.983543	DP=789	1
1005	A	G					DP=1062	0.982109	DP=817	1
1007	T	A	336	I	335	K	DP=1049	0.981888	DP=809	1
1010	A	C	337	E	336	A	DP=1049	0.983794	DP=796	1
1011	A	T	337	E	336	A	DP=1042	0.984645	DP=792	1
1014	A	T					DP=1036	0.984556	DP=796	0.997487
1017	C	T					DP=1050	0.984762	DP=804	1
1027	G	A	343	V	342	I	DP=1078	0.983302	DP=825	0.997576
1048	C	T					DP=1072	0.982276	DP=810	0.995062
1051	A	G	351	I	350	A	DP=1067	0.978444	DP=800	0.9925
1052	T	C	351	I	350	A	DP=1064	0.981203	DP=798	0.993734
1053	T	A	351	I	350	A	DP=1063	0.980245	DP=789	0.992395
1060	A	C	354	I	353	L	DP=1063	0.979304	DP=781	0.993598
1062	C	T	354	I	353	L	DP=1053	0.981007	DP=772	0.994819
1063	A	G	355	I	354	V	DP=1063	0.981185	DP=774	0.994832
1068	T	C					DP=1058	0.977316	DP=765	0.994771
1075	A	C	359	M	358	L	DP=1057	0.97351	DP=773	0.993532
1077	G	T	359	M	358	L	DP=1065	0.974648	DP=788	0.996193
1080	C	T					DP=1068	0.974719	DP=790	0.996203
1092	C	T					DP=1051	0.978116	DP=781	0.994878
1093	C	A	365	R	364	K	DP=1042	0.976967	DP=756	0.994709
1094	G	A	365	R	364	K	DP=1038	0.975915	DP=755	0.994702
1095	T	A	365	R	364	K	DP=1026	0.974659	DP=751	0.996005
1096	G	T	366	A	365	S	DP=1021	0.974535	DP=747	0.994645
1101	A	T					DP=984	0.972561	DP=721	0.994452
1102	C	A	368	L	367	I	DP=979	0.972421	DP=723	0.994467
1122	A	T					DP=959	0.98123	DP=706	0.998584
1131	A	T					DP=989	0.978766	DP=716	0.993017
1151	G	T	384	G	383	V	DP=983	0.974568	DP=729	0.995885
1173	T	C					DP=1004	0.966135	DP=729	0.995885
1176	T	C					DP=986	0.963489	DP=720	0.994444
1179	C	T					DP=965	0.949223	DP=714	0.977591
1180	T	C					DP=959	0.950991	DP=713	0.974755
1182	G	T					DP=966	0.960663	DP=706	0.995751
1183	C	T					DP=972	0.951646	DP=708	0.990113
1185	T	A					DP=964	0.94917	DP=707	0.990099
1188	G	A					DP=960	0.961458	DP=698	0.997135
1198	T	C					DP=955	0.963351	DP=697	0.994261
1200	A	C					DP=955	0.961257	DP=695	0.995683
1201	A	G	401	I	400	V	DP=961	0.961498	DP=699	0.994278
1209	C	T					DP=929	0.966631	DP=686	0.995627
1212	A	T					DP=944	0.965042	DP=704	0.995739
1215	G	A					DP=937	0.967983	DP=695	0.997122
1218	C	A					DP=923	0.972914	DP=689	0.998549
1233	G	T					DP=903	0.986711	DP=691	0.997106
1236	T	C					DP=917	0.985823	DP=707	0.997171
1239	A	T					DP=912	0.983553	DP=718	0.997214
1245	A	T					DP=921	0.985885	DP=721	0.997226
1260	G	A					DP=922	0.979393	DP=703	0.995733
1264	T	C					DP=943	0.980912	DP=708	0.992938
1266	A	T					DP=950	0.984211	DP=715	0.99021
1273	A	G	425	N	424	D	DP=928	0.975216	DP=705	0.987234
1276	G	T	426	E	425	S	DP=883	0.978482	DP=656	0.987805
1277	A	C	426	E	425	S	DP=873	0.978236	DP=649	0.990755
1278	G	A	426	E	425	S	DP=860	0.981395	DP=645	0.992248
1279	C	A	427	Q	426	N	DP=925	0.908108	DP=703	0.897582
1281	A	T	427	Q	426	N	DP=930	0.895699	DP=709	0.882934
1284	A	T					DP=945	0.899471	DP=720	0.898611
1285	A	T					DP=949	0.979979	DP=720	0.988889
1286	G	C					DP=920	0.981522	DP=693	0.989899
1287	C	A					DP=923	0.978332	DP=698	0.989971
1290	A	T					DP=941	0.981934	DP=711	0.988748
1299	T	A					DP=897	0.981048	DP=673	0.995542
1302	T	A					DP=912	0.97807	DP=678	0.995575
1305	C	T					DP=916	0.983624	DP=671	0.995529
1306	C	A	436	Q	435	K	DP=917	0.983642	DP=671	0.994039
1311	G	A					DP=913	0.984666	DP=678	0.9941
1315	C	A	439	Q	438	N	DP=918	0.98366	DP=687	0.997089
1317	A	C	439	Q	438	N	DP=919	0.978237	DP=685	0.99562
1323	T	A					DP=902	0.996674	DP=675	0.995556
1356	T	A					DP=885	0.99887	DP=646	0.993808
1369	G	A	457	V	456	I	DP=872	0.977064	DP=651	0.993856
1374	A	T					DP=850	0.971765	DP=630	0.993651
1380	T	A					DP=865	0.975723	DP=649	0.990755
1386	A	T					DP=871	0.972445	DP=650	0.987692
1392	T	A					DP=868	0.989631	DP=651	0.989247
1398	T	A					DP=865	0.991908	DP=654	0.989297
1434	T	C					DP=856	0.989486	DP=683	0.992679
1443	A	T					DP=858	0.988345	DP=692	0.989884
1444	A	G	482	T	481	A	DP=869	0.987342	DP=694	0.991354
1449	A	T					DP=878	0.98861	DP=697	0.998565
1455	T	A					DP=876	0.987443	DP=702	0.998575
1470	C	A					DP=846	0.975177	DP=681	0.986784
1471	T	C					DP=844	0.972749	DP=676	0.989645
1473	A	T					DP=822	0.986618	DP=668	0.994012
1476	A	T					DP=837	0.986858	DP=670	0.991045
1487	G	C	496	C	495	S	DP=862	0.990719	DP=673	0.994056
1488	T	C	496	C	495	S	DP=849	0.988221	DP=659	0.992413
1491	A	T					DP=850	0.990588	DP=656	0.990854
1494	C	A					DP=873	0.988545	DP=681	0.991189
1500	G	A					DP=885	0.988701	DP=695	0.991367
1501	C	A	501	R	500	T	DP=887	0.987599	DP=691	0.992764
1502	G	C	501	R	500	T	DP=886	0.989842	DP=704	0.991477
1504	C	A					DP=880	0.992045	DP=696	0.992816
1506	T	A					DP=885	0.99209	DP=702	0.990028
1512	A	G					DP=872	0.987385	DP=676	0.985207
1513	G	A	505	G	504	S	DP=865	0.986127	DP=666	0.986486
1515	A	T	505	G	504	S	DP=880	0.977273	DP=673	0.976226
1516	G	A	506	E	505	K	DP=881	0.979569	DP=669	0.985052
1521	A	T					DP=898	0.986637	DP=691	0.982634
1525	A	T	509	K	508	Y	DP=916	0.983624	DP=697	0.982783
1527	A	T	509	K	508	Y	DP=918	0.979303	DP=696	0.982759
1530	T	C					DP=914	0.980306	DP=695	0.984173
1531	G	A	511	V	510	I	DP=904	0.992257	DP=694	0.994236
1533	A	T	511	V	510	I	DP=905	0.990055	DP=697	0.992826
1534	A	C	512	K	511	Q	DP=915	0.989071	DP=709	0.992948
1536	G	A	512	K	511	Q	DP=900	0.991111	DP=707	0.994342
1557	T	C					DP=916	0.995633	DP=711	0.998594
1563	T	C					DP=899	0.997775	DP=686	0.998542
1566	C	T					DP=904	1	DP=682	1
1579	G	A	527	A	526	S	DP=893	1	DP=676	0.998521
1580	C	G	527	A	526	S	DP=909	0.9978	DP=673	0.998514
1581	A	C	527	A	526	S	DP=908	0.997797	DP=675	0.998519
1584	A	T					DP=909	0.9978	DP=671	0.99851
1587	A	T					DP=915	0.997814	DP=668	1
1590	A	T					DP=923	1	DP=683	0.998536
1596	T	A					DP=915	0.995628	DP=672	0.997024
1599	A	T					DP=915	1	DP=684	0.997076
1608	C	T					DP=917	1	DP=671	0.99851
1621	T	C					DP=947	0.996832	DP=672	0.991071
1623	A	T					DP=956	0.996862	DP=681	0.992658
1624	A	G	542	I	541	V	DP=957	0.994775	DP=688	0.992733
1632	T	C					DP=927	0.992449	DP=654	0.995413
1639	C	A	547	L	546	I	DP=922	0.998915	DP=657	0.996956
1641	T	A	547	L	546	I	DP=910	0.994505	DP=644	0.992236
1644	G	T					DP=909	1	DP=627	0.995215
1645	G	T	549	A	548	F	DP=912	1	DP=628	0.996815
1646	C	T	549	A	548	F	DP=909	1	DP=621	1
1647	A	T	549	A	548	F	DP=907	0.99559	DP=626	0.995208
1651	T	G	551	F	550	A	DP=925	0.988108	DP=646	0.981424
1652	T	C	551	F	550	A	DP=923	0.989166	DP=645	0.981395
1659	C	T					DP=935	0.996791	DP=648	0.998457
1661	A	T	554	Y	553	F	DP=937	0.995731	DP=647	1
1666	G	A	556	A	555	I	DP=935	0.99893	DP=650	1
1667	C	T	556	A	555	I	DP=935	0.99893	DP=651	1
1671	A	T					DP=923	0.998917	DP=646	1
1677	C	T					DP=909	0.9989	DP=633	1
1690	G	T	564	E	563	S	DP=885	1	DP=594	1
1691	A	C	564	E	563	S	DP=885	1	DP=595	1
1692	A	T	564	E	563	S	DP=876	1	DP=593	0.998314
1704	T	C					DP=842	1	DP=591	1
1705	T	G	569	L	568	V	DP=846	1	DP=593	1
1707	G	T	569	L	568	V	DP=844	1	DP=597	1
1710	G	T	570	M	569	I	DP=851	1	DP=597	1
1713	T	G	571	I	570	M	DP=864	1	DP=609	0.995074
1714	G	A	572	G	571	S	DP=840	1	DP=595	0.998319
1716	C	T	572	G	571	S	DP=856	1	DP=598	0.998328
1719	T	C					DP=865	1	DP=600	0.998333
1722	C	A					DP=873	1	DP=591	1
1734	G	T					DP=830	0.977108	DP=580	0.977586
1736	C	G	579	A	578	G	DP=840	0.979762	DP=585	0.976068
1737	T	C	579	A	578	G	DP=831	0.990373	DP=572	0.991259
1741	G	T	581	A	580	S	DP=808	1	DP=563	0.998224
1743	A	T	581	A	580	S	DP=797	1	DP=556	0.998201
1744	C	A	582	L	581	I	DP=802	1	DP=559	0.996422
1746	C	T	582	L	581	I	DP=797	1	DP=558	1
1755	A	T					DP=786	1	DP=544	1
1759	T	G	587	S	586	E	DP=802	0.997506	DP=559	1
1760	C	A	587	S	586	E	DP=786	1	DP=557	1
1771	C	A	591	H	590	T	DP=714	0.931373	DP=511	0.943249
1772	A	C	591	H	590	T	DP=716	0.931564	DP=510	0.939216
1773	C	A	591	H	590	T	DP=700	1	DP=501	1
1776	A	T					DP=694	0.927954	DP=491	0.940937
1778	G	A	593	S	592	N	DP=637	0.99843	DP=458	1
1779	C	T	593	S	592	N	DP=639	1	DP=460	1
1780	C	A	594	Q	593	K	DP=649	0.998459	DP=462	1
1783	G	A	595	E	594	N	DP=623	0.99679	DP=451	0.997783
1785	A	T	595	E	594	N	DP=621	0.993559	DP=450	0.995556
1787	T	C	596	V	595	A	DP=623	0.980738	DP=446	0.988789
1789	T	A	597	L	596	T	DP=615	0.993496	DP=444	0.993243
1790	T	C	597	L	596	T	DP=650	0.932308	DP=469	0.940299
1791	A	T	597	L	596	T	DP=649	0.930663	DP=466	0.94206
1792	A	C	598	K	597	Q	DP=648	0.932099	DP=467	0.940043
1796	C	T	599	T	598	M	DP=636	0.933962	DP=456	0.940789
1797	T	G	599	T	598	M	DP=633	0.93207	DP=451	0.940133
1800	T	A	600	N	599	K	DP=615	0.939837	DP=437	0.94508
1802	G	A	601	G	600	E	DP=584	1	DP=421	1
1804	G	A	602	V	601	I	DP=603	0.998342	DP=430	1
1808	A	G	603	K	602	S	DP=586	0.94198	DP=415	0.944578
1809	A	C	603	K	602	S	DP=579	0.941278	DP=414	0.949275
1810	G	T	604	D	603	S	DP=558	0.956989	DP=408	0.95098
1811	A	C	604	D	603	S	DP=568	0.948944	DP=411	0.953771
1812	T	A	604	D	603	S	DP=565	0.980531	DP=406	0.997537
1813	G	A	605	A	604	S	DP=558	0.980287	DP=396	0.994949
1814	C	G	605	A	604	S	DP=552	0.980072	DP=394	0.992386
1815	A	C	605	A	604	S	DP=552	0.994565	DP=403	0.995037
1816	A	G	606	M	605	V	DP=561	0.962567	DP=404	0.982673
1818	G	T	606	M	605	V	DP=564	1	DP=401	1
1819	G	T	607	A	606	S	DP=559	0.998211	DP=402	0.997512
1822	A	C	608	M	607	L	DP=568	0.982394	DP=400	0.995
1824	G	T	608	M	607	L	DP=559	0.982111	DP=393	0.997455
1837	C	T					DP=533	1	DP=384	1
1839	T	A					DP=524	0.998092	DP=381	1
1848	T	C					DP=479	1	DP=342	1
1851	A	T					DP=477	1	DP=338	1
1852	C	T					DP=474	1	DP=336	1
1854	C	A					DP=467	1	DP=332	1
1866	C	T					DP=373	1	DP=274	1
1869	T	A					DP=343	0.997085	DP=252	0.996032
1873	A	G	625	M	624	V	DP=330	1	DP=236	1
1875	G	A	625	M	624	V	DP=313	1	DP=222	1
1879	A	T	627	I	626	F	DP=311	1	DP=228	0.991228
1881	A	T	627	I	626	F	DP=302	0.983444	DP=216	0.972222
1882	G	A	628	G	627	I	DP=287	0.996516	DP=200	1
1883	G	T	628	G	627	I	DP=285	1	DP=199	1
1884	C	A	628	G	627	I	DP=274	0.981752	DP=192	0.96875
1885	T	C					DP=284	0.982394	DP=196	0.969388
1887	G	T					DP=286	1	DP=196	1
1898	A	G	633	K	632	S	DP=311	1	DP=214	1
1899	A	T	633	K	632	S	DP=300	1	DP=212	1
1900	G	C	634	D	633	Q	DP=312	1	DP=222	1
1902	T	A	634	D	633	Q	DP=325	1	DP=222	1
1906	A	G	636	N	635	E	DP=325	1	DP=229	1
1908	T	A	636	N	635	E	DP=313	1	DP=220	1
1910	T	C	637	V	636	A	DP=308	1	DP=219	1
1911	G	A	637	V	636	A	DP=312	1	DP=220	1
1915	G	T	639	A	638	S	DP=337	1	DP=235	1
1921	G	C	641	E	640	Q	DP=374	0.997326	DP=261	0.996169
1926	C	T					DP=370	0.997297	DP=260	1
1927	G	A	643	A	642	I	DP=361	0.99446	DP=257	1
1928	C	T	643	A	642	I	DP=361	1	DP=257	1
1929	C	T	643	A	642	I	DP=358	1	DP=256	0.996094
1930	A	G	644	M	643	A	DP=358	0.997207	DP=257	1
1931	T	C	644	M	643	A	DP=363	0.983471	DP=256	1
1932	G	A	644	M	643	A	DP=370	0.997297	DP=259	0.996139
1933	G	C	645	E	644	Q	DP=355	1	DP=251	0.996016
1935	G	A	645	E	644	Q	DP=383	0.929504	DP=269	0.921933
1936	C	T					DP=387	0.914729	DP=271	0.915129
1938	T	A					DP=382	0.947644	DP=269	0.929368
1939	A	T	647	N	646	F	DP=427	0.854801	DP=304	0.822368
1940	A	T	647	N	646	F	DP=438	0.89726	DP=303	0.887789
1942	A	G	648	K	647	G	DP=403	0.995037	DP=271	0.99631
1943	A	G	648	K	647	G	DP=464	0.896552	DP=315	0.888889
1945	A	C	649	K	648	Q	DP=487	0.971253	DP=334	0.958084
1949	T	A	650	F	649	Y	DP=508	0.980315	DP=350	0.965714
1953	T	A					DP=513	1	DP=355	0.997183
1954	T	G	652	F	651	A	DP=521	1	DP=357	0.997199
1955	T	C	652	F	651	A	DP=528	1	DP=360	0.997222
1956	T	A	652	F	651	A	DP=535	1	DP=363	1
1960	C	A					DP=551	1	DP=372	1
1962	C	A					DP=565	1	DP=383	1
1968	T	G					DP=599	1	DP=399	1
1969	T	C	657	S	656	L	DP=600	1	DP=408	0.997549
1970	C	T	657	S	656	L	DP=596	1	DP=405	1
1975	A	T	659	I	658	Y	DP=626	0.996805	DP=428	0.997664
1976	T	A	659	I	658	Y	DP=629	0.992051	DP=431	0.979118
1977	A	T	659	I	658	Y	DP=645	0.992248	DP=432	0.981481
1981	A	T	661	I	660	L	DP=683	0.998536	DP=454	1
1984	G	A	662	G	661	N	DP=700	0.998571	DP=472	1
1985	G	A	662	G	661	N	DP=703	0.998578	DP=474	1
1986	C	T	662	G	661	N	DP=702	0.998575	DP=477	1
1989	A	G					DP=750	0.998667	DP=504	0.998016
1992	T	A					DP=756	0.998677	DP=521	0.996161
1995	T	A					DP=772	0.998705	DP=529	0.99811
2001	T	A					DP=806	1	DP=567	0.994709
2004	A	T					DP=816	0.996324	DP=584	0.996575
2005	T	C					DP=818	0.998778	DP=588	1
2007	A	T					DP=832	0.998798	DP=607	0.998353
2011	A	T	671	I	670	L	DP=866	0.998845	DP=630	0.998413
2013	C	A	671	I	670	L	DP=880	1	DP=638	1
2019	C	T					DP=922	0.998915	DP=668	1
2036	T	C	679	V	678	A	DP=1033	0.994192	DP=760	0.998684
2043	C	T					DP=1037	0.994214	DP=769	0.996099
2052	A	T					DP=993	0.990937	DP=748	0.997326
2056	A	G	686	S	685	D	DP=983	0.989827	DP=746	0.997319
2057	G	A	686	S	685	D	DP=977	0.993859	DP=745	0.997315
2058	C	T	686	S	685	D	DP=984	0.993902	DP=748	0.997326
2066	A	C	689	E	688	A	DP=960	0.994792	DP=734	0.998638
2067	A	T	689	E	688	A	DP=957	0.99373	DP=739	1
2074	A	C	692	K	691	Q	DP=977	0.992835	DP=746	0.997319
2089	C	A	697	L	696	M	DP=1003	0.974078	DP=790	0.992405
2091	T	G	697	L	696	M	DP=993	0.971803	DP=779	0.991014
2092	G	C	698	V	697	L	DP=1003	0.974078	DP=783	0.993614
2096	C	A	699	A	698	E	DP=953	0.98531	DP=780	0.99359
2097	T	A	699	A	698	E	DP=949	0.982086	DP=773	0.990944
2098	G	C	700	V	699	L	DP=951	0.991588	DP=769	1
2100	G	T	700	V	699	L	DP=943	0.990456	DP=766	1
2103	C	A					DP=961	0.957336	DP=764	0.985602
2105	A	G	702	N	701	R	DP=959	0.941606	DP=776	0.975515
2106	C	A	702	N	701	R	DP=920	0.984783	DP=769	0.993498
2107	C	A	703	Q	702	T	DP=945	0.993651	DP=771	0.998703
2108	A	C	703	Q	702	T	DP=956	0.949791	DP=780	0.979487
2118	G	A					DP=951	0.993691	DP=770	1
2121	A	T					DP=950	0.993684	DP=770	0.997403
2122	T	G	708	S	707	A	DP=954	0.994759	DP=769	0.996099
2124	A	C	708	S	707	A	DP=946	0.9926	DP=765	0.998693
2126	G	A	709	R	708	N	DP=962	0.994802	DP=769	0.9987
2127	A	T	709	R	708	N	DP=963	0.994808	DP=772	0.997409
2136	A	C					DP=945	0.995767	DP=763	0.994758
2139	C	T					DP=939	0.99574	DP=764	0.996073
2150	C	G	717	T	716	S	DP=1011	0.998022	DP=778	0.996144
2154	C	T					DP=1011	0.994065	DP=779	0.994865
2157	T	A					DP=1018	0.993124	DP=785	0.996178
2163	C	T					DP=1019	0.993131	DP=781	0.992318
2172	A	T					DP=1009	0.992071	DP=779	0.997433
2175	T	C					DP=1014	0.991124	DP=781	0.997439
2184	T	C					DP=1041	0.992315	DP=784	0.994898
2188	T	A	730	L	729	M	DP=1032	0.992248	DP=785	0.994904
2190	A	G	730	L	729	M	DP=1024	0.991211	DP=786	0.996183
2194	C	T	732	H	731	Y	DP=1035	0.991304	DP=778	0.994859
2199	C	T					DP=1060	0.991509	DP=791	0.992415
2229	G	A					DP=1054	0.981025	DP=810	0.993827
2232	G	T	744	M	743	I	DP=1042	0.979846	DP=801	0.992509
2234	A	G	745	N	744	S	DP=1043	0.976989	DP=797	0.991217
2247	C	G					DP=1032	0.978682	DP=790	0.994937
2250	T	A					DP=1038	0.978805	DP=804	0.992537
2269	T	C	757	S	756	P	DP=1065	0.981221	DP=837	0.995221
2275	C	T					DP=1050	0.971429	DP=827	0.997582
2286	C	T					DP=1056	0.971591	DP=838	0.995227
2302	C	A					DP=986	0.965517	DP=805	0.978882
2304	C	A					DP=997	0.964895	DP=800	0.97875
2307	A	T					DP=994	0.962777	DP=792	0.982323
2308	A	T	770	K	769	L	DP=996	0.958835	DP=797	0.97867
2309	A	T	770	K	769	L	DP=1000	0.961	DP=792	0.981061
2313	T	A					DP=966	0.966874	DP=795	0.983648
2328	A	T					DP=944	0.979873	DP=782	0.988491
2331	A	G					DP=959	0.98123	DP=780	0.988462
2349	T	C					DP=939	0.979766	DP=783	0.9553
2351	T	A	784	F	783	Y	DP=919	0.991295	DP=755	0.977483
2353	G	A	785	V	784	I	DP=915	0.994536	DP=752	0.985372
2355	A	T	785	V	784	I	DP=914	0.992341	DP=754	0.981432
2363	A	G	788	N	787	S	DP=944	0.994703	DP=778	0.98329
2368	G	A	790	G	789	N	DP=930	0.996774	DP=773	0.983182
2369	G	A	790	G	789	N	DP=931	0.994629	DP=777	0.984556
2370	A	T	790	G	789	N	DP=929	0.994618	DP=779	0.983312
2379	A	T					DP=945	0.997884	DP=783	0.987229
2382	A	T					DP=963	0.997923	DP=791	0.989886
2383	C	T					DP=968	0.998967	DP=799	0.989987
2385	T	A					DP=988	0.998988	DP=803	0.987547
2386	G	A	796	D	795	N	DP=989	0.997978	DP=796	0.98995
2391	T	A					DP=1004	0.998008	DP=793	0.988651
2394	C	T					DP=1003	0.998006	DP=789	0.988593
2401	T	C					DP=975	0.994872	DP=788	0.989848
2403	A	T					DP=980	0.994898	DP=796	0.991206
2404	C	G	802	Q	801	V	DP=981	0.997961	DP=798	0.991228
2405	A	T	802	Q	801	V	DP=979	0.997957	DP=793	0.989912
2413	T	G	805	S	804	A	DP=952	0.994748	DP=773	0.988357
2415	A	T	805	S	804	A	DP=948	0.996835	DP=767	0.988266
2418	G	A					DP=961	0.995838	DP=760	0.993421
2424	T	C					DP=975	0.991795	DP=762	0.990814
2430	A	T					DP=959	0.992701	DP=754	0.992042
2434	C	A					DP=946	0.994715	DP=759	0.993412
2439	C	T					DP=952	0.995798	DP=760	0.993421
2442	C	T					DP=940	0.993617	DP=746	0.993298
2445	T	C					DP=944	0.994703	DP=748	0.990642
2448	C	T					DP=959	0.994786	DP=754	0.993369
2454	G	A					DP=926	0.99568	DP=740	0.991892
2457	A	T					DP=940	0.995745	DP=751	0.994674
2459	A	T	820	Q	819	L	DP=937	0.993597	DP=752	0.996011
2461	G	A	821	V	820	I	DP=951	0.994742	DP=760	0.996053
2469	T	A					DP=928	0.992457	DP=743	0.995962
2470	C	G	824	Q	823	D	DP=934	0.992505	DP=746	0.995979
2472	A	T	824	Q	823	D	DP=934	0.993576	DP=738	0.99458
2475	C	T					DP=939	0.992545	DP=739	0.993234
2478	A	T					DP=937	0.993597	DP=753	0.99336
2481	A	T					DP=967	0.992761	DP=763	0.993447
2496	T	A					DP=975	0.968205	DP=775	0.993548
2505	A	T					DP=989	0.966633	DP=767	0.992177
2508	A	C	836	E	835	D	DP=985	0.964467	DP=757	0.992074
2511	G	T					DP=975	0.967179	DP=755	0.993377
2518	C	G	840	Q	839	E	DP=999	0.972973	DP=755	0.997351
2530	G	C	844	E	843	Q	DP=1009	0.987116	DP=769	0.996099
2534	C	G	845	T	844	S	DP=987	0.984802	DP=752	0.994681
2535	T	C	845	T	844	S	DP=980	0.983673	DP=747	0.993307
2541	G	A					DP=945	0.987302	DP=726	0.995868
2547	T	A	849	D	848	E	DP=984	0.986789	DP=746	0.995979
2556	A	C					DP=976	0.98873	DP=732	0.991803
2563	A	T					DP=996	0.990964	DP=732	0.986339
2564	G	C					DP=989	0.9909	DP=735	0.991837
2565	T	A					DP=981	0.990826	DP=727	0.994498
2586	T	A					DP=959	0.996872	DP=734	0.995913
2587	T	A					DP=957	0.996865	DP=733	0.993179
2588	C	G					DP=952	0.997899	DP=736	0.997283
2589	T	C					DP=952	0.996849	DP=739	0.99594
2590	A	T					DP=948	0.996835	DP=739	0.994587
2591	G	C					DP=951	0.997897	DP=743	0.997308
2598	A	T					DP=931	0.994629	DP=728	0.993132
2599	A	G	867	T	866	A	DP=939	0.99361	DP=735	0.995918
2601	A	T	867	T	866	A	DP=933	0.986066	DP=731	0.984952
2603	C	G	868	A	867	G	DP=940	0.98617	DP=732	0.984973
2605	A	G	869	S	868	A	DP=927	0.996764	DP=714	1
2606	G	C	869	S	868	A	DP=930	0.996774	DP=715	1
2618	C	T	873	A	872	V	DP=927	0.995685	DP=711	0.991561
2637	C	A					DP=934	0.96788	DP=715	1
2646	T	C					DP=943	0.967126	DP=705	0.997163
2671	C	T					DP=930	0.998925	DP=673	0.997028
2673	T	A					DP=934	0.98394	DP=671	0.989568
2676	A	G	892	I	891	M	DP=915	1	DP=654	0.998471
2679	T	A					DP=904	0.998894	DP=647	0.996909
2680	T	C					DP=907	0.997795	DP=652	0.996933
2682	A	T					DP=907	0.998897	DP=649	0.996918
2689	G	A	897	V	896	I	DP=916	0.998908	DP=664	1
2691	A	T	897	V	896	I	DP=915	0.998907	DP=656	0.998476
2697	T	A					DP=877	1	DP=635	0.99685
2700	A	T					DP=881	0.998865	DP=643	0.99689
2709	G	A					DP=880	0.998864	DP=656	1
2712	A	T					DP=908	1	DP=682	0.998534
2718	A	T					DP=893	0.99888	DP=675	0.998519
2721	A	T					DP=895	0.93743	DP=682	0.94868
2722	T	A	908	F	907	I	DP=883	0.93658	DP=677	0.948301
2724	T	C	908	F	907	I	DP=879	0.935154	DP=676	0.948225
2728	T	C					DP=870	0.933333	DP=691	0.940666
2730	G	T					DP=864	0.934028	DP=683	0.939971
2733	A	G					DP=885	1	DP=686	1
2734	T	G	912	Y	911	A	DP=830	0.998795	DP=639	0.998435
2735	A	C	912	Y	911	A	DP=885	0.934463	DP=673	0.940565
2736	T	A	912	Y	911	A	DP=832	0.997596	DP=631	1
2737	T	C					DP=901	0.934517	DP=675	0.940741
2739	A	T					DP=883	0.95923	DP=663	0.956259
2742	G	A					DP=892	0.964126	DP=668	0.956587
2745	A	G					DP=871	0.997704	DP=661	0.998487
2749	A	G	917	S	916	D	DP=922	0.993492	DP=690	0.995652
2750	G	A	917	S	916	D	DP=909	0.9956	DP=681	0.998532
2751	C	T	917	S	916	D	DP=910	0.997802	DP=683	0.998536
2757	C	T					DP=924	0.998918	DP=677	1
2766	T	C					DP=954	0.996855	DP=708	0.998588
2781	G	A					DP=954	0.983229	DP=718	0.995822
2784	C	T					DP=953	0.981112	DP=718	0.995822
2787	G	A					DP=947	0.984161	DP=715	0.995804
2790	T	A					DP=935	0.981818	DP=702	0.991453
2793	A	T					DP=939	0.981896	DP=709	0.994358
2799	A	T					DP=952	0.980042	DP=738	0.993225
2811	T	A					DP=946	0.966173	DP=760	0.988158
2814	C	T					DP=961	0.969823	DP=771	0.98703
2821	G	A	941	V	940	I	DP=957	0.972832	DP=769	0.990897
2841	G	A					DP=963	0.982347	DP=749	0.993324
2844	C	T					DP=945	0.983069	DP=730	0.991781
2847	T	A	949	F	948	L	DP=989	0.950455	DP=773	0.957309
2856	C	A					DP=965	0.980311	DP=754	0.996021
2860	G	A	954	G	953	S	DP=956	0.973849	DP=728	0.995879
2862	A	T	954	G	953	S	DP=945	0.973545	DP=724	0.994475
2863	G	A	955	V	954	I	DP=948	0.979958	DP=730	0.99589
2874	A	G					DP=943	0.972428	DP=706	0.992918
2877	T	G					DP=953	0.972718	DP=712	0.991573
2878	G	A	960	V	959	I	DP=959	0.96976	DP=705	0.992908
2881	G	A	961	A	960	N	DP=956	0.971757	DP=701	0.992867
2882	C	A	961	A	960	N	DP=962	0.969854	DP=701	0.992867
2883	A	C	961	A	960	N	DP=954	0.97065	DP=706	0.992918
2889	A	C					DP=938	0.979744	DP=692	0.982659
2910	C	T					DP=931	0.98174	DP=698	0.962751
2943	C	A					DP=970	0.971134	DP=718	0.954039
