# Supplementary material for: Mutation-based mechanism and evolution of the potent multidrug efflux pump RE-CmeABC in Campylobacter
Source: Proc Natl Acad Sci U S A. 2024 Nov 27;121(51):e2415823121. doi: 10.1073/pnas.2415823121 (PMC11665921; doi:10.1073/pnas.2415823121)
Supplement: Supplementary file 4 — Dataset S03 (XLSX) [file pnas.2415823121.sd03.xlsx]

## Sheet: PDG000000003.1938.metadata
asm_acc (Assembly_accession in Genbank)	Sequence Type	collection_date	epi_type (epidemiology_type)	geo_loc_name	host	host_disease	isolation_source	scientific_name	strain	number_amr_genes	number_core_amr_genes	AST_phenotypes	AMR_genotypes	AMR_genotypes_core	number_stress_genes	stress_genotypes
GCA_018515335.1	45	1996	clinical	Finland	Homo sapiens	gastroenteritis	feces	Campylobacter jejuni	NULL	1	1	NULL	blaOXA-193	blaOXA-193	1	acr3
GCA_018516105.1	3727	1996	NULL	Finland	NULL	NULL	food	Campylobacter jejuni	NULL	1	1	NULL	blaOXA-447	blaOXA-447	1	acr3
GCA_018516185.1	3727	1996	NULL	Finland	NULL	NULL	food	Campylobacter jejuni	NULL	1	1	NULL	blaOXA-447	blaOXA-447	1	acr3
GCA_002804735.1	332	2000	clinical	Brazil	Homo sapiens	NULL	feces	Campylobacter jejuni subsp. jejuni	CFSAN065344	4	4	NULL	aad9,aadE,blaOXA-193,gyrA_T86I=POINT	aad9,aadE,blaOXA-193,gyrA_T86I=POINT	1	arsP
GCA_025232515.1	3155	2001	clinical	Finland	Homo sapiens	NULL	blood	Campylobacter jejuni	CJ001CC354	3	3	NULL	blaOXA-460,gyrA_T86I=POINT,tet(O)	blaOXA-460,gyrA_T86I=POINT,tet(O)	2	acr3,arsP
GCA_005230095.1	-	2003	clinical	NULL	Homo sapiens	campylobacteriosis	feces	Campylobacter jejuni	OXC128	3	3	NULL	blaOXA,gyrA_T86I=POINT,tet(O)	blaOXA,gyrA_T86I=POINT,tet(O)	2	acr3,arsP
GCA_005230195.1	824	2003	clinical	NULL	Homo sapiens	campylobacteriosis	feces	Campylobacter jejuni	OXC17	2	2	NULL	50S_L22_A103V=POINT,gyrA_T86I=POINT	50S_L22_A103V=POINT,gyrA_T86I=POINT	0	NULL
GCA_005230875.1	859	2003	clinical	NULL	Homo sapiens	campylobacteriosis	feces	Campylobacter jejuni	OXC37	4	4	NULL	50S_L22_A103V=POINT,blaOXA-184,gyrA_T86I=POINT,tet(O)	50S_L22_A103V=POINT,blaOXA-184,gyrA_T86I=POINT,tet(O)	2	acr3,arsP
GCA_005230915.1	874	2003	clinical	NULL	Homo sapiens	campylobacteriosis	feces	Campylobacter jejuni	OXC35	3	3	NULL	50S_L22_A103V=POINT,blaOXA-184,gyrA_T86I=POINT	50S_L22_A103V=POINT,blaOXA-184,gyrA_T86I=POINT	2	acr3,arsP
GCA_005241585.1	573	2003	clinical	NULL	Homo sapiens	campylobacteriosis	feces	Campylobacter jejuni	OXC111	1	1	NULL	blaOXA-184	blaOXA-184	2	acr3=PARTIAL,arsP
GCA_005241765.1	-	2003	clinical	NULL	Homo sapiens	campylobacteriosis	feces	Campylobacter jejuni	OXC84	1	1	NULL	blaOXA-193	blaOXA-193	1	arsP=MISTRANSLATION
GCA_005242685.1	-	2003	clinical	NULL	Homo sapiens	campylobacteriosis	feces	Campylobacter jejuni	OXC11	3	3	NULL	50S_L22_A103V=POINT,blaOXA-584,tet(O)	50S_L22_A103V=POINT,blaOXA-584,tet(O)	2	acr3=PARTIAL,arsP
GCA_005242705.1	-	2003	clinical	NULL	Homo sapiens	campylobacteriosis	feces	Campylobacter jejuni	OXC78	2	2	NULL	blaOXA-184,tet(O)	blaOXA-184,tet(O)	1	acr3
GCA_005242745.1	-	2003	clinical	NULL	Homo sapiens	campylobacteriosis	feces	Campylobacter jejuni	OXC75	3	3	NULL	blaOXA-193,gyrA_T86I=POINT,tet(O)	blaOXA-193,gyrA_T86I=POINT,tet(O)	1	arsP=MISTRANSLATION
GCA_005262555.1	-	2003	clinical	NULL	Homo sapiens	campylobacteriosis	feces	Campylobacter jejuni	OXC7	3	3	NULL	50S_L22_A103V=POINT,blaOXA-184,tet(O)	50S_L22_A103V=POINT,blaOXA-184,tet(O)	0	NULL
GCA_018506905.1	53	2003	NULL	Finland	Bos taurus	NULL	feces	Campylobacter jejuni	NULL	1	1	NULL	blaOXA-193	blaOXA-193	0	NULL
GCA_018514205.1	53	2003	NULL	Finland	Bos taurus	NULL	feces	Campylobacter jejuni	NULL	1	1	NULL	blaOXA-193	blaOXA-193	0	NULL
GCA_018514325.1	53	2003	NULL	Finland	Bos taurus	NULL	feces	Campylobacter jejuni	NULL	1	1	NULL	blaOXA-193	blaOXA-193	0	NULL
GCA_018514865.1	53	2003	NULL	Finland	Bos taurus	NULL	feces	Campylobacter jejuni	NULL	1	1	NULL	blaOXA-193	blaOXA-193	0	NULL
GCA_018514905.1	53	2003	NULL	Finland	Bos taurus	NULL	feces	Campylobacter jejuni	NULL	1	1	NULL	blaOXA-193	blaOXA-193	0	NULL
GCA_018514965.1	53	2003	NULL	Finland	Bos taurus	NULL	feces	Campylobacter jejuni	NULL	1	1	NULL	blaOXA-193	blaOXA-193	0	NULL
GCA_001418835.1	2140	2004	clinical	USA	Homo sapiens	NULL	clinical	Campylobacter jejuni CVM 41900	CVM 41900	9	9	NULL	aad9,aadE,ant(6)-Ia=PARTIAL,aph(2'')-If,aph(3')-IIIa,blaOXA-184,gyrA_T86I=POINT,sat4,tet(O)	aad9,aadE,ant(6)-Ia=PARTIAL,aph(2'')-If,aph(3')-IIIa,blaOXA-184,gyrA_T86I=POINT,sat4,tet(O)	2	acr3,arsP
GCA_025232575.1	1080	2005	clinical	Finland	Homo sapiens	NULL	NULL	Campylobacter jejuni	CJ055CCUA	1	1	NULL	blaOXA-617	blaOXA-617	1	arsP
GCA_005225995.1	-	2006	clinical	NULL	Homo sapiens	campylobacteriosis	feces	Campylobacter jejuni	OXC2139	6	6	NULL	aad9=PARTIAL,aadE,blaOXA-584,gyrA_T86I=POINT,tet(O),tet(O)=PARTIAL_END_OF_CONTIG	aad9=PARTIAL,aadE,blaOXA-584,gyrA_T86I=POINT,tet(O),tet(O)=PARTIAL_END_OF_CONTIG	0	NULL
GCA_005231075.1	-	2006	clinical	NULL	Homo sapiens	campylobacteriosis	feces	Campylobacter jejuni	OXC2195	2	2	NULL	blaOXA,tet(O)	blaOXA,tet(O)	1	arsP
GCA_005231475.1	-	2006	clinical	NULL	Homo sapiens	campylobacteriosis	feces	Campylobacter jejuni	OXC2187	1	1	NULL	blaOXA-193	blaOXA-193	0	NULL
GCA_005240465.1	-	2006	clinical	NULL	Homo sapiens	campylobacteriosis	feces	Campylobacter jejuni	OXC2058	1	1	NULL	blaOXA-193	blaOXA-193	0	NULL
GCA_005242825.1	-	2006	clinical	NULL	Homo sapiens	campylobacteriosis	feces	Campylobacter jejuni	OXC2118	4	4	NULL	50S_L22_A103V=POINT,blaOXA-466,gyrA_T86I=POINT,tet(O)	50S_L22_A103V=POINT,blaOXA-466,gyrA_T86I=POINT,tet(O)	0	NULL
GCA_006348265.1	1519	2006	clinical	Ireland	Homo sapiens	NULL	stool	Campylobacter jejuni	PHL2	3	3	NULL	blaOXA-193,gyrA_T86I=POINT,tet(O)	blaOXA-193,gyrA_T86I=POINT,tet(O)	1	arsP
GCA_001418925.1	2109	2007	clinical	USA	Homo sapiens	NULL	clinical	Campylobacter jejuni CVM 41910	CVM 41910	9	9	NULL	23S_A2075G=POINT,aad9,aadE,aph(2'')-Ih,aph(3')-IIIa,blaOXA=PARTIAL_END_OF_CONTIG,gyrA_T86I=POINT,sat4,tet(O)	23S_A2075G=POINT,aad9,aadE,aph(2'')-Ih,aph(3')-IIIa,blaOXA=PARTIAL_END_OF_CONTIG,gyrA_T86I=POINT,sat4,tet(O)	0	NULL
GCA_005223735.1	-	2007	clinical	NULL	Homo sapiens	campylobacteriosis	feces	Campylobacter jejuni	OXC2458	1	1	NULL	blaOXA-193	blaOXA-193	0	NULL
GCA_005224035.1	-	2007	clinical	NULL	Homo sapiens	campylobacteriosis	feces	Campylobacter jejuni	OXC2431	3	3	NULL	blaOXA-193,gyrA_T86I=POINT,tet(O)	blaOXA-193,gyrA_T86I=POINT,tet(O)	0	NULL
GCA_005224555.1	-	2007	clinical	NULL	Homo sapiens	campylobacteriosis	feces	Campylobacter jejuni	OXC2417	2	2	NULL	50S_L22_A103V=POINT,blaOXA-184	50S_L22_A103V=POINT,blaOXA-184	0	NULL
GCA_005227115.1	-	2007	clinical	NULL	Homo sapiens	campylobacteriosis	feces	Campylobacter jejuni	OXC2348	2	2	NULL	blaOXA-193,gyrA_T86I=POINT	blaOXA-193,gyrA_T86I=POINT	1	arsP
GCA_005227395.1	350	2007	clinical	NULL	Homo sapiens	campylobacteriosis	feces	Campylobacter jejuni	OXC2495	2	2	NULL	gyrA_T86I=POINT,tet(O)	gyrA_T86I=POINT,tet(O)	1	arsP=PARTIAL
GCA_005227455.1	-	2007	clinical	NULL	Homo sapiens	campylobacteriosis	feces	Campylobacter jejuni	OXC2482	2	2	NULL	blaOXA-184,tet(O)	blaOXA-184,tet(O)	0	NULL
GCA_005227695.1	-	2007	clinical	NULL	Homo sapiens	campylobacteriosis	feces	Campylobacter jejuni	OXC2503	1	1	NULL	blaOXA-193	blaOXA-193	0	NULL
GCA_005228095.1	-	2007	clinical	NULL	Homo sapiens	campylobacteriosis	feces	Campylobacter jejuni	OXC2331	1	1	NULL	blaOXA-632	blaOXA-632	0	NULL
GCA_005228635.1	2135	2007	clinical	NULL	Homo sapiens	campylobacteriosis	feces	Campylobacter jejuni	OXC2707	3	3	NULL	blaOXA-193,gyrA_T86I=POINT,tet(O)	blaOXA-193,gyrA_T86I=POINT,tet(O)	0	NULL
GCA_005228915.1	-	2007	clinical	NULL	Homo sapiens	campylobacteriosis	feces	Campylobacter jejuni	OXC2611	1	1	NULL	blaOXA-61	blaOXA-61	1	acr3
GCA_005229155.1	824	2007	clinical	NULL	Homo sapiens	campylobacteriosis	feces	Campylobacter jejuni	OXC2669	2	2	NULL	50S_L22_A103V=POINT,gyrA_T86I=POINT	50S_L22_A103V=POINT,gyrA_T86I=POINT	0	NULL
GCA_005229175.1	-	2007	clinical	NULL	Homo sapiens	campylobacteriosis	feces	Campylobacter jejuni	OXC2601	6	6	NULL	ant(6)=HMM,aph(3')-IIIa,blaOXA-193,gyrA_T86I=POINT,sat4,tet(O)	ant(6)=HMM,aph(3')-IIIa,blaOXA-193,gyrA_T86I=POINT,sat4,tet(O)	1	acr3
GCA_005229545.1	-	2007	clinical	NULL	Homo sapiens	campylobacteriosis	feces	Campylobacter jejuni	OXC2863	2	2	NULL	blaOXA-193,tet(O)	blaOXA-193,tet(O)	1	arsP
GCA_005229815.1	-	2007	clinical	NULL	Homo sapiens	campylobacteriosis	feces	Campylobacter jejuni	OXC2749	3	3	NULL	blaOXA-193,gyrA_T86I=POINT,tet(O/M/O)	blaOXA-193,gyrA_T86I=POINT,tet(O/M/O)	0	NULL
GCA_005231115.1	-	2007	clinical	NULL	Homo sapiens	campylobacteriosis	feces	Campylobacter jejuni	OXC2315	3	3	NULL	blaOXA-193,gyrA_D90N=POINT,gyrA_T86I=POINT	blaOXA-193,gyrA_D90N=POINT,gyrA_T86I=POINT	0	NULL
GCA_005231155.1	-	2007	clinical	NULL	Homo sapiens	campylobacteriosis	feces	Campylobacter jejuni	OXC2428	4	4	NULL	50S_L22_A103V=POINT,blaOXA-193,gyrA_T86I=POINT,tet(O/M/O)	50S_L22_A103V=POINT,blaOXA-193,gyrA_T86I=POINT,tet(O/M/O)	2	acr3,arsP
GCA_005231235.1	-	2007	clinical	NULL	Homo sapiens	campylobacteriosis	feces	Campylobacter jejuni	OXC2294	2	2	NULL	blaOXA-184,tet(O)	blaOXA-184,tet(O)	1	acr3
GCA_005232175.1	775	2007	clinical	NULL	Homo sapiens	campylobacteriosis	feces	Campylobacter jejuni	OXC2827	3	3	NULL	50S_L22_A103V=POINT,blaOXA-603,gyrA_T86I=POINT	50S_L22_A103V=POINT,blaOXA-603,gyrA_T86I=POINT	0	NULL
GCA_005232435.1	572	2007	clinical	NULL	Homo sapiens	campylobacteriosis	feces	Campylobacter jejuni	OXC2573	3	3	NULL	blaOXA-193,gyrA_T86I=POINT,tet(O)	blaOXA-193,gyrA_T86I=POINT,tet(O)	0	NULL
GCA_005241665.1	-	2007	clinical	NULL	Homo sapiens	campylobacteriosis	feces	Campylobacter jejuni	OXC2734	2	2	NULL	blaOXA,gyrA_T86I=POINT	blaOXA,gyrA_T86I=POINT	2	acr3,arsP
GCA_005242665.1	775	2007	clinical	NULL	Homo sapiens	campylobacteriosis	feces	Campylobacter jejuni	OXC2814	3	3	NULL	50S_L22_A103V=POINT,blaOXA-603,gyrA_T86I=POINT	50S_L22_A103V=POINT,blaOXA-603,gyrA_T86I=POINT	0	NULL
GCA_005243085.1	-	2007	clinical	NULL	Homo sapiens	campylobacteriosis	feces	Campylobacter jejuni	OXC2778	3	3	NULL	50S_L22_A103V=POINT,blaOXA-603,gyrA_T86I=POINT	50S_L22_A103V=POINT,blaOXA-603,gyrA_T86I=POINT	0	NULL
GCA_005262535.1	814	2007	clinical	NULL	Homo sapiens	campylobacteriosis	feces	Campylobacter jejuni	OXC2621	2	2	NULL	blaOXA-184,tet(O)	blaOXA-184,tet(O)	0	NULL
GCA_005262675.1	-	2007	clinical	NULL	Homo sapiens	campylobacteriosis	feces	Campylobacter jejuni	OXC2718	3	3	NULL	blaOXA-193,gyrA_T86I=POINT,tet(O)	blaOXA-193,gyrA_T86I=POINT,tet(O)	0	NULL
GCA_005262895.1	-	2007	clinical	NULL	Homo sapiens	campylobacteriosis	feces	Campylobacter jejuni	OXC2555	3	3	NULL	blaOXA-193,gyrA_T86I=POINT,tet(O)	blaOXA-193,gyrA_T86I=POINT,tet(O)	0	NULL
GCA_005263035.1	-	2007	clinical	NULL	Homo sapiens	campylobacteriosis	feces	Campylobacter jejuni	OXC2580	2	2	NULL	blaOXA-193,gyrA_T86I=POINT	blaOXA-193,gyrA_T86I=POINT	1	arsP
GCA_005263075.1	4687	2007	clinical	NULL	Homo sapiens	campylobacteriosis	feces	Campylobacter jejuni	OXC2645	2	2	NULL	blaOXA-184,tet(O)	blaOXA-184,tet(O)	0	NULL
GCA_005264015.1	-	2007	clinical	NULL	Homo sapiens	campylobacteriosis	feces	Campylobacter jejuni	OXC2418	3	3	NULL	50S_L22_A103V=POINT,blaOXA-603,gyrA_T86I=POINT	50S_L22_A103V=POINT,blaOXA-603,gyrA_T86I=POINT	0	NULL
GCA_006346535.1	824	2007	clinical	Ireland	Homo sapiens	NULL	stool	Campylobacter jejuni	PHL195	2	2	NULL	50S_L22_A103V=POINT,gyrA_T86I=POINT	50S_L22_A103V=POINT,gyrA_T86I=POINT	0	NULL
GCA_001419025.1	8812	2008	clinical	USA	Homo sapiens	NULL	clinical	Campylobacter jejuni CVM 41918	CVM 41918	5	5	NULL	aadE,aph(2'')-If,blaOXA,gyrA_T86I=POINT,tet(O/M/O)	aadE,aph(2'')-If,blaOXA,gyrA_T86I=POINT,tet(O/M/O)	1	acr3=PARTIAL
GCA_001419065.1	1233	2008	clinical	USA	Homo sapiens	NULL	clinical	Campylobacter jejuni CVM 41921	CVM 41921	7	7	NULL	aac(6')-Im,aad9,aadE,aph(2'')-IIa,blaOXA-184,gyrA_T86I=POINT,tet(O)	aac(6')-Im,aad9,aadE,aph(2'')-IIa,blaOXA-184,gyrA_T86I=POINT,tet(O)	2	acr3,arsP
GCA_001419635.1	2109	2008	clinical	USA	Homo sapiens	NULL	clinical	Campylobacter jejuni CVM 41985	CVM 41985	9	9	NULL	23S_A2075G=POINT,aad9,aadE,aph(2'')-Ih,aph(3')-IIIa,blaOXA=PARTIAL_END_OF_CONTIG,gyrA_T86I=POINT,sat4,tet(O)=PARTIAL	23S_A2075G=POINT,aad9,aadE,aph(2'')-Ih,aph(3')-IIIa,blaOXA=PARTIAL_END_OF_CONTIG,gyrA_T86I=POINT,sat4,tet(O)=PARTIAL	0	NULL
GCA_001419125.1	8180	2009	clinical	USA	Homo sapiens	NULL	clinical	Campylobacter jejuni CVM 41927	CVM 41927	10	10	NULL	23S_A2075G=POINT,aad9,aadE,ant(6)-Ia=PARTIAL,aph(2'')-If,aph(3')-IIIa,blaOXA-193,gyrA_T86I=POINT,sat4,tet(O)	23S_A2075G=POINT,aad9,aadE,ant(6)-Ia=PARTIAL,aph(2'')-If,aph(3')-IIIa,blaOXA-193,gyrA_T86I=POINT,sat4,tet(O)	1	arsP=PARTIAL_END_OF_CONTIG
GCA_018512285.1	824	2009	clinical	Portugal	Homo sapiens	gastroenteritis	feces	Campylobacter jejuni	NULL	2	2	NULL	50S_L22_A103V=POINT,gyrA_T86I=POINT	50S_L22_A103V=POINT,gyrA_T86I=POINT	0	NULL
GCA_001406995.1	904	2010	NULL	Spain	Chicken	NULL	Madrid	Campylobacter jejuni	Campylobacter jejuni	2	2	NULL	gyrA_T86I=POINT,tet(O)	gyrA_T86I=POINT,tet(O)	2	acr3,arsP
GCA_001407015.1	47	2010	NULL	Spain	Chicken	NULL	Madrid	Campylobacter jejuni	Campylobacter jejuni	2	2	NULL	blaOXA-193,gyrA_T86I=POINT	blaOXA-193,gyrA_T86I=POINT	1	arsP=MISTRANSLATION
GCA_001407115.1	824	2010	NULL	Spain	Chicken	NULL	Madrid	Campylobacter jejuni	Campylobacter jejuni	2	2	NULL	50S_L22_A103V=POINT,gyrA_T86I=POINT	50S_L22_A103V=POINT,gyrA_T86I=POINT	0	NULL
GCA_001407475.1	1707	2010	NULL	Spain	Chicken	NULL	Madrid	Campylobacter jejuni	Campylobacter jejuni	1	1	NULL	blaOXA-193	blaOXA-193	0	NULL
GCA_001407515.1	47	2010	NULL	Spain	Chicken	NULL	Madrid	Campylobacter jejuni	Campylobacter jejuni	2	2	NULL	blaOXA-193,gyrA_T86I=POINT	blaOXA-193,gyrA_T86I=POINT	1	arsP=MISTRANSLATION
GCA_001407735.1	47	2010	NULL	Spain	Chicken	NULL	Madrid	Campylobacter jejuni	Campylobacter jejuni	2	2	NULL	blaOXA-193,gyrA_T86I=POINT	blaOXA-193,gyrA_T86I=POINT	1	arsP=MISTRANSLATION
GCA_001407815.1	904	2010	NULL	Spain	Chicken	NULL	Madrid	Campylobacter jejuni	Campylobacter jejuni	2	2	NULL	gyrA_T86I=POINT,tet(O)	gyrA_T86I=POINT,tet(O)	2	acr3,arsP
GCA_001408055.1	7546	2010	NULL	Spain	Chicken	NULL	Madrid	Campylobacter jejuni	Campylobacter jejuni	7	7	NULL	ant(6)=HMM,ant(6)-Ia=PARTIAL_END_OF_CONTIG,aph(3')-IIIa,blaOXA,gyrA_T86I=POINT,sat4=PARTIAL_END_OF_CONTIG,tet(O)	ant(6)=HMM,ant(6)-Ia=PARTIAL_END_OF_CONTIG,aph(3')-IIIa,blaOXA,gyrA_T86I=POINT,sat4=PARTIAL_END_OF_CONTIG,tet(O)	0	NULL
GCA_001408195.1	904	2010	NULL	Spain	Chicken	NULL	Madrid	Campylobacter jejuni	Campylobacter jejuni	6	6	NULL	ant(6)=HMM,aph(3')-IIIa,blaOXA,gyrA_T86I=POINT,sat4,tet(O)	ant(6)=HMM,aph(3')-IIIa,blaOXA,gyrA_T86I=POINT,sat4,tet(O)	2	acr3,arsP=PARTIAL_END_OF_CONTIG
GCA_001419165.1	2109	2010	clinical	USA	Homo sapiens	NULL	clinical	Campylobacter jejuni CVM 41933	CVM 41933	9	9	NULL	23S_A2075G=POINT,aad9,aadE,aph(2'')-Ih,aph(3')-IIIa,blaOXA-193,gyrA_T86I=POINT,sat4,tet(O)=PARTIAL_END_OF_CONTIG	23S_A2075G=POINT,aad9,aadE,aph(2'')-Ih,aph(3')-IIIa,blaOXA-193,gyrA_T86I=POINT,sat4,tet(O)=PARTIAL_END_OF_CONTIG	0	NULL
GCA_001419185.1	2109	2010	clinical	USA	Homo sapiens	NULL	clinical	Campylobacter jejuni CVM 41934	CVM 41934	9	9	NULL	23S_A2075G=POINT,aad9,aadE,aph(2'')-Ih,aph(3')-IIIa,blaOXA-193,gyrA_T86I=POINT,sat4,tet(O)=PARTIAL_END_OF_CONTIG	23S_A2075G=POINT,aad9,aadE,aph(2'')-Ih,aph(3')-IIIa,blaOXA-193,gyrA_T86I=POINT,sat4,tet(O)=PARTIAL_END_OF_CONTIG	0	NULL
GCA_001419195.1	2109	2010	clinical	USA	Homo sapiens	NULL	clinical	Campylobacter jejuni CVM 41936	CVM 41936	4	4	NULL	23S_A2075G=POINT,blaOXA-193,gyrA_T86I=POINT,tet(O)	23S_A2075G=POINT,blaOXA-193,gyrA_T86I=POINT,tet(O)	0	NULL
GCA_006347285.1	814	2010	clinical	Ireland	Homo sapiens	NULL	stool	Campylobacter jejuni	PHL130	2	2	NULL	blaOXA-184,tet(O)	blaOXA-184,tet(O)	0	NULL
GCA_018512025.1	904	2010	clinical	Portugal	Homo sapiens	gastroenteritis	feces	Campylobacter jejuni	NULL	3	3	NULL	blaOXA-184,gyrA_T86I=POINT,tet(O)	blaOXA-184,gyrA_T86I=POINT,tet(O)	2	acr3,arsP
GCA_018512045.1	607	2010	clinical	Portugal	Homo sapiens	gastroenteritis	feces	Campylobacter jejuni	NULL	3	3	NULL	blaOXA=MISTRANSLATION,gyrA_T86I=POINT,tet(O)	blaOXA=MISTRANSLATION,gyrA_T86I=POINT,tet(O)	2	acr3,arsP
GCA_018512065.1	607	2010	clinical	Portugal	Homo sapiens	gastroenteritis	feces	Campylobacter jejuni	NULL	2	2	NULL	gyrA_T86I=POINT,tet(O)	gyrA_T86I=POINT,tet(O)	2	acr3,arsP
GCA_020687665.1	-	2010	clinical	Peru: Lima	Homo sapiens	Campylobacteriosis	stool	Campylobacter coli	1.467-2010	2	2	NULL	blaOXA-193,gyrA_T86I=POINT	blaOXA-193,gyrA_T86I=POINT	1	acr3=PARTIAL
GCA_020710455.1	8310	2010	clinical	Peru: Lima	Homo sapiens	Campylobacteriosis	stool	Campylobacter jejuni	1.588-2010	3	3	NULL	blaOXA-193,gyrA_T86I=POINT,tet(O)	blaOXA-193,gyrA_T86I=POINT,tet(O)	1	arsP
GCA_022128005.1	-	2010	clinical	Peru:Lima	Homo sapiens	Gastroenteritis	stool	Campylobacter coli	1467-10	2	2	NULL	blaOXA-193,gyrA_T86I=POINT	blaOXA-193,gyrA_T86I=POINT	1	acr3=PARTIAL
GCA_022128805.1	8310	2010	clinical	Peru:Lima	Homo sapiens	Gastroenteritis	stool	Campylobacter jejuni	1588-10	3	3	NULL	blaOXA-193,gyrA_T86I=POINT,tet(O)	blaOXA-193,gyrA_T86I=POINT,tet(O)	1	arsP
GCA_001224105.1	47	2011	clinical	United Kingdom	Homo sapiens	NULL	feces	Campylobacter jejuni	OXC6521	2	2	NULL	blaOXA-193,gyrA_T86I=POINT	blaOXA-193,gyrA_T86I=POINT	0	NULL
GCA_001224205.1	904	2011	clinical	United Kingdom	Homo sapiens	NULL	feces	Campylobacter jejuni	OXC6262	3	3	NULL	blaOXA-184,gyrA_T86I=POINT,tet(O)	blaOXA-184,gyrA_T86I=POINT,tet(O)	2	acr3,arsP
GCA_001224465.1	2135	2011	clinical	United Kingdom	Homo sapiens	NULL	feces	Campylobacter jejuni	OXC6300	3	3	NULL	blaOXA-609,gyrA_T86I=POINT,tet(O)	blaOXA-609,gyrA_T86I=POINT,tet(O)	0	NULL
GCA_001225105.1	273	2011	clinical	United Kingdom	Homo sapiens	NULL	feces	Campylobacter jejuni	OXC6532	1	1	NULL	blaOXA-193	blaOXA-193	0	NULL
GCA_001226385.1	273	2011	clinical	United Kingdom	Homo sapiens	NULL	feces	Campylobacter jejuni	OXC6307	1	1	NULL	blaOXA-193	blaOXA-193	0	NULL
GCA_001226825.1	3029	2011	clinical	United Kingdom	Homo sapiens	NULL	feces	Campylobacter jejuni	OXC6446	2	2	NULL	blaOXA-184,tet(O)	blaOXA-184,tet(O)	1	acr3
GCA_001227125.1	904	2011	clinical	United Kingdom	Homo sapiens	NULL	feces	Campylobacter jejuni	OXC6341	3	3	NULL	blaOXA-184,gyrA_T86I=POINT,tet(O)	blaOXA-184,gyrA_T86I=POINT,tet(O)	2	acr3,arsP
GCA_001227805.1	572	2011	clinical	United Kingdom	Homo sapiens	NULL	feces	Campylobacter jejuni	OXC6454	2	2	NULL	blaOXA-193,gyrA_T86I=POINT	blaOXA-193,gyrA_T86I=POINT	0	NULL
GCA_001230245.1	904	2011	clinical	United Kingdom	Homo sapiens	NULL	feces	Campylobacter jejuni	OXC6359	3	3	NULL	blaOXA-184,gyrA_T86I=POINT,tet(O)	blaOXA-184,gyrA_T86I=POINT,tet(O)	2	acr3,arsP
GCA_001230345.1	904	2011	clinical	United Kingdom	Homo sapiens	NULL	feces	Campylobacter jejuni	OXC6466	3	3	NULL	blaOXA-184,gyrA_T86I=POINT,tet(O)	blaOXA-184,gyrA_T86I=POINT,tet(O)	2	acr3,arsP
GCA_001231045.1	882	2011	clinical	United Kingdom	Homo sapiens	NULL	feces	Campylobacter jejuni	OXC6634	3	3	NULL	blaOXA,gyrA_T86I=POINT,tet(O)	blaOXA,gyrA_T86I=POINT,tet(O)	1	arsP=PARTIAL
GCA_001231185.1	1709	2011	clinical	United Kingdom	Homo sapiens	NULL	feces	Campylobacter jejuni	OXC6431	3	3	NULL	blaOXA,gyrA_T86I=POINT,tet(O)	blaOXA,gyrA_T86I=POINT,tet(O)	1	acr3=PARTIAL
GCA_001231405.1	573	2011	clinical	United Kingdom	Homo sapiens	NULL	feces	Campylobacter jejuni	OXC6435	3	3	NULL	blaOXA-184,gyrA_T86I=POINT,tet(O)	blaOXA-184,gyrA_T86I=POINT,tet(O)	2	acr3,arsP
GCA_001231745.1	273	2011	clinical	United Kingdom	Homo sapiens	NULL	feces	Campylobacter jejuni	OXC6553	2	2	NULL	blaOXA-193,tet(O)	blaOXA-193,tet(O)	0	NULL
GCA_001232145.1	354	2011	clinical	United Kingdom	Homo sapiens	NULL	feces	Campylobacter jejuni	OXC6567	3	3	NULL	blaOXA-184,gyrA_T86I=POINT,tet(O)	blaOXA-184,gyrA_T86I=POINT,tet(O)	2	acr3,arsP
GCA_001232325.1	572	2011	clinical	United Kingdom	Homo sapiens	NULL	feces	Campylobacter jejuni	OXC6430	2	2	NULL	blaOXA-193,gyrA_T86I=POINT	blaOXA-193,gyrA_T86I=POINT	0	NULL
GCA_001232365.1	904	2011	clinical	United Kingdom	Homo sapiens	NULL	feces	Campylobacter jejuni	OXC6560	3	3	NULL	blaOXA-184,gyrA_T86I=POINT,tet(O)	blaOXA-184,gyrA_T86I=POINT,tet(O)	2	acr3,arsP
GCA_001233005.1	2258	2011	clinical	United Kingdom	Homo sapiens	NULL	feces	Campylobacter jejuni	OXC6279	1	1	NULL	blaOXA-193	blaOXA-193	1	arsP=MISTRANSLATION
GCA_001233085.1	2135	2011	clinical	United Kingdom	Homo sapiens	NULL	feces	Campylobacter jejuni	OXC6500	3	3	NULL	blaOXA-609,gyrA_T86I=POINT,tet(O)	blaOXA-609,gyrA_T86I=POINT,tet(O)	0	NULL
GCA_001233105.1	137	2011	clinical	United Kingdom	Homo sapiens	NULL	feces	Campylobacter jejuni	OXC6592	2	2	NULL	blaOXA-61,tet(O)	blaOXA-61,tet(O)	1	acr3
GCA_001234745.1	2844	2011	clinical	United Kingdom	Homo sapiens	NULL	feces	Campylobacter jejuni	OXC6427	2	2	NULL	50S_L22_A103V=POINT,gyrA_T86I=POINT	50S_L22_A103V=POINT,gyrA_T86I=POINT	0	NULL
GCA_001235245.1	572	2011	clinical	United Kingdom	Homo sapiens	NULL	feces	Campylobacter jejuni	OXC6465	2	2	NULL	blaOXA-193,gyrA_T86I=POINT	blaOXA-193,gyrA_T86I=POINT	0	NULL
GCA_001235965.1	21	2011	clinical	United Kingdom	Homo sapiens	NULL	feces	Campylobacter jejuni	OXC6317	6	6	NULL	aad9=PARTIAL,ant(6)-Ia=PARTIAL,aph(3')-IIIa,blaOXA-193,gyrA_T86I=POINT,tet(O)	aad9=PARTIAL,ant(6)-Ia=PARTIAL,aph(3')-IIIa,blaOXA-193,gyrA_T86I=POINT,tet(O)	0	NULL
GCA_001236525.1	573	2011	clinical	United Kingdom	Homo sapiens	NULL	feces	Campylobacter jejuni	OXC6433	3	3	NULL	blaOXA-184,gyrA_T86I=POINT,tet(O)	blaOXA-184,gyrA_T86I=POINT,tet(O)	2	acr3,arsP
GCA_001238765.1	3102	2011	clinical	United Kingdom	Homo sapiens	NULL	feces	Campylobacter jejuni	OXC6514	2	2	NULL	blaOXA-580,tet(O)	blaOXA-580,tet(O)	1	arsP
GCA_001238785.1	573	2011	clinical	United Kingdom	Homo sapiens	NULL	feces	Campylobacter jejuni	OXC6542	2	2	NULL	blaOXA-184,tet(O)	blaOXA-184,tet(O)	0	NULL
GCA_001238985.1	573	2011	clinical	United Kingdom	Homo sapiens	NULL	feces	Campylobacter jejuni	OXC6610	3	3	NULL	blaOXA-184,gyrA_T86I=POINT,tet(O)	blaOXA-184,gyrA_T86I=POINT,tet(O)	0	NULL
GCA_001239105.1	572	2011	clinical	United Kingdom	Homo sapiens	NULL	feces	Campylobacter jejuni	OXC6477	2	2	NULL	blaOXA-193,gyrA_T86I=POINT	blaOXA-193,gyrA_T86I=POINT	0	NULL
GCA_001239265.1	573	2011	clinical	United Kingdom	Homo sapiens	NULL	feces	Campylobacter jejuni	OXC6595	2	2	NULL	blaOXA-184,tet(O)	blaOXA-184,tet(O)	0	NULL
GCA_001419475.1	2109	2011	clinical	USA	Homo sapiens	NULL	clinical	Campylobacter jejuni CVM 41973	CVM 41973	9	9	NULL	23S_A2075G=POINT,aad9,aadE,aph(2'')-Ih,aph(3')-IIIa,blaOXA-193,gyrA_T86I=POINT,sat4,tet(O)=PARTIAL_END_OF_CONTIG	23S_A2075G=POINT,aad9,aadE,aph(2'')-Ih,aph(3')-IIIa,blaOXA-193,gyrA_T86I=POINT,sat4,tet(O)=PARTIAL_END_OF_CONTIG	0	NULL
GCA_001419625.1	8814	2011	clinical	USA	Homo sapiens	NULL	clinical	Campylobacter jejuni CVM 41964	CVM 41964	9	9	NULL	23S_A2075G=POINT,aad9,aadE,aph(2'')-Ih,aph(3')-IIIa,blaOXA-193,gyrA_T86I=POINT,sat4,tet(O)=PARTIAL_END_OF_CONTIG	23S_A2075G=POINT,aad9,aadE,aph(2'')-Ih,aph(3')-IIIa,blaOXA-193,gyrA_T86I=POINT,sat4,tet(O)=PARTIAL_END_OF_CONTIG	0	NULL
GCA_001419645.1	2109	2011	clinical	USA	Homo sapiens	NULL	clinical	Campylobacter jejuni CVM 41975	CVM 41975	9	9	NULL	23S_A2075G=POINT,aad9=PARTIAL,aadE,aph(2'')-Ih,aph(3')-IIIa,blaOXA-193,gyrA_T86I=POINT,sat4,tet(O)=PARTIAL_END_OF_CONTIG	23S_A2075G=POINT,aad9=PARTIAL,aadE,aph(2'')-Ih,aph(3')-IIIa,blaOXA-193,gyrA_T86I=POINT,sat4,tet(O)=PARTIAL_END_OF_CONTIG	0	NULL
GCA_010998225.1	2803	2011	clinical	France: Indre,Chateauroux	Homo sapiens	campylobacteriosis	blood	Campylobacter jejuni	2011_3711	0	0	NULL	NULL	NULL	1	arsP=PARTIAL
GCA_010998395.1	5173	2011	clinical	France: Maine-et-Loire,Saumur	Homo sapiens	campylobacteriosis	blood	Campylobacter jejuni	2011_1200H	3	3	NULL	blaOXA-193,gyrA_T86I=POINT,tet(O)	blaOXA-193,gyrA_T86I=POINT,tet(O)	2	acr3,arsP
GCA_018511985.1	904	2011	clinical	Portugal	Homo sapiens	gastroenteritis	feces	Campylobacter jejuni	NULL	3	3	NULL	blaOXA-184,gyrA_T86I=POINT,tet(O)	blaOXA-184,gyrA_T86I=POINT,tet(O)	2	acr3,arsP
GCA_018512005.1	904	2011	clinical	Portugal	Homo sapiens	gastroenteritis	feces	Campylobacter jejuni	NULL	3	3	NULL	blaOXA-184,gyrA_T86I=POINT,tet(O)	blaOXA-184,gyrA_T86I=POINT,tet(O)	2	acr3,arsP
GCA_018512565.1	354	2011	clinical	Portugal	Homo sapiens	gastroenteritis	feces	Campylobacter jejuni	NULL	4	4	NULL	blaOXA,blaOXA-184,gyrA_T86I=POINT,tet(O)	blaOXA,blaOXA-184,gyrA_T86I=POINT,tet(O)	2	acr3,arsP
GCA_018512605.1	354	2011	clinical	Portugal	Homo sapiens	gastroenteritis	feces	Campylobacter jejuni	NULL	3	3	NULL	blaOXA-184,gyrA_T86I=POINT,tet(O)	blaOXA-184,gyrA_T86I=POINT,tet(O)	2	acr3,arsP
GCA_020710345.1	4722	2011	clinical	Peru: Lima	Homo sapiens	Campylobacteriosis	stool	Campylobacter jejuni	1.088-2011	4	4	NULL	50S_L22_A103V=POINT,blaOXA=PARTIAL_END_OF_CONTIG,gyrA_T86I=POINT,tet(O)	50S_L22_A103V=POINT,blaOXA=PARTIAL_END_OF_CONTIG,gyrA_T86I=POINT,tet(O)	2	acr3,arsP
GCA_020710465.1	8310	2011	clinical	Peru: Lima	Homo sapiens	Campylobacteriosis	stool	Campylobacter jejuni	1.209-2011	3	3	NULL	blaOXA-193,gyrA_T86I=POINT,tet(O)	blaOXA-193,gyrA_T86I=POINT,tet(O)	1	arsP
GCA_020710475.1	8310	2011	clinical	Peru: Lima	Homo sapiens	Campylobacteriosis	stool	Campylobacter jejuni	1.581-2011	3	3	NULL	blaOXA-193,gyrA_T86I=POINT,tet(O)	blaOXA-193,gyrA_T86I=POINT,tet(O)	1	arsP
GCA_020710515.1	6177	2011	clinical	Peru: Lima	Homo sapiens	Campylobacteriosis	stool	Campylobacter jejuni	1.152-2011	4	4	NULL	50S_L22_A103V=POINT,blaOXA-193,gyrA_T86I=POINT,tet(O)	50S_L22_A103V=POINT,blaOXA-193,gyrA_T86I=POINT,tet(O)	2	acr3,arsP
GCA_020710535.1	8117	2011	clinical	Peru: Lima	Homo sapiens	Campylobacteriosis	stool	Campylobacter jejuni	1.161-2011	3	3	NULL	blaOXA-193,gyrA_T86I=POINT,tet(O)	blaOXA-193,gyrA_T86I=POINT,tet(O)	1	arsP
GCA_020710575.1	5789	2011	clinical	Peru: Lima	Homo sapiens	Campylobacteriosis	stool	Campylobacter jejuni	1.160-2011	2	2	NULL	blaOXA-193,gyrA_T86I=POINT	blaOXA-193,gyrA_T86I=POINT	2	acr3,arsP
GCA_020710655.1	-	2011	clinical	Peru: Lima	Homo sapiens	Campylobacteriosis	stool	Campylobacter jejuni	1.137-2011	3	3	NULL	blaOXA-193,gyrA_T86I=POINT,tet(O)	blaOXA-193,gyrA_T86I=POINT,tet(O)	2	acr3,arsP
GCA_020710675.1	5789	2011	clinical	Peru: Lima	Homo sapiens	Campylobacteriosis	stool	Campylobacter jejuni	1.110-2011	2	2	NULL	blaOXA-193,gyrA_T86I=POINT	blaOXA-193,gyrA_T86I=POINT	2	acr3,arsP
GCA_020710815.1	8310	2011	clinical	Peru: Lima	Homo sapiens	Campylobacteriosis	stool	Campylobacter jejuni	1.266-2011	3	3	NULL	blaOXA-193,gyrA_T86I=POINT,tet(O)	blaOXA-193,gyrA_T86I=POINT,tet(O)	1	arsP
GCA_020710835.1	8117	2011	clinical	Peru: Lima	Homo sapiens	Campylobacteriosis	stool	Campylobacter jejuni	1.263-2011	3	3	NULL	blaOXA-193,gyrA_T86I=POINT,tet(O)	blaOXA-193,gyrA_T86I=POINT,tet(O)	1	arsP
GCA_020710915.1	8310	2011	clinical	Peru: Lima	Homo sapiens	Campylobacteriosis	stool	Campylobacter jejuni	1.554-2011	3	3	NULL	blaOXA-193,gyrA_T86I=POINT,tet(O)	blaOXA-193,gyrA_T86I=POINT,tet(O)	1	arsP
GCA_020711215.1	8310	2011	clinical	Peru: Lima	Homo sapiens	Campylobacteriosis	stool	Campylobacter jejuni	1.265-2011	3	3	NULL	blaOXA-193,gyrA_T86I=POINT,tet(O)	blaOXA-193,gyrA_T86I=POINT,tet(O)	1	arsP
GCA_022128685.1	-	2011	clinical	Peru:Lima	Homo sapiens	Gastroenteritis	stool	Campylobacter jejuni	1137-11	3	3	NULL	blaOXA-193,gyrA_T86I=POINT,tet(O)	blaOXA-193,gyrA_T86I=POINT,tet(O)	2	acr3,arsP
GCA_022128765.1	8310	2011	clinical	Peru:Lima	Homo sapiens	Gastroenteritis	stool	Campylobacter jejuni	1554-11	3	3	NULL	blaOXA-193,gyrA_T86I=POINT,tet(O)	blaOXA-193,gyrA_T86I=POINT,tet(O)	1	arsP
GCA_022128785.1	8310	2011	clinical	Peru:Lima	Homo sapiens	Gastroenteritis	stool	Campylobacter jejuni	1581-11	3	3	NULL	blaOXA-193,gyrA_T86I=POINT,tet(O)	blaOXA-193,gyrA_T86I=POINT,tet(O)	1	arsP
GCA_022128845.1	8310	2011	clinical	Peru:Lima	Homo sapiens	Gastroenteritis	stool	Campylobacter jejuni	1266-11	3	3	NULL	blaOXA-193,gyrA_T86I=POINT,tet(O)	blaOXA-193,gyrA_T86I=POINT,tet(O)	1	arsP
GCA_022128885.1	8310	2011	clinical	Peru:Lima	Homo sapiens	Gastroenteritis	stool	Campylobacter jejuni	1209-11	3	3	NULL	blaOXA-193,gyrA_T86I=POINT,tet(O)	blaOXA-193,gyrA_T86I=POINT,tet(O)	1	arsP
GCA_022128905.1	8310	2011	clinical	Peru:Lima	Homo sapiens	Gastroenteritis	stool	Campylobacter jejuni	1265-11	3	3	NULL	blaOXA-193,gyrA_T86I=POINT,tet(O)	blaOXA-193,gyrA_T86I=POINT,tet(O)	1	arsP
GCA_022129005.1	8117	2011	clinical	Peru:Lima	Homo sapiens	Gastroenteritis	stool	Campylobacter jejuni	1263-11	3	3	NULL	blaOXA-193,gyrA_T86I=POINT,tet(O)	blaOXA-193,gyrA_T86I=POINT,tet(O)	1	arsP
GCA_022129025.1	8117	2011	clinical	Peru:Lima	Homo sapiens	Gastroenteritis	stool	Campylobacter jejuni	1161-11	3	3	NULL	blaOXA-193,gyrA_T86I=POINT,tet(O)	blaOXA-193,gyrA_T86I=POINT,tet(O)	1	arsP
GCA_022129035.1	6177	2011	clinical	Peru:Lima	Homo sapiens	Gastroenteritis	stool	Campylobacter jejuni	1152-11	6	6	NULL	50S_L22_A103V=POINT,aad9=PARTIAL,aadE,blaOXA-193,gyrA_T86I=POINT,tet(O)	50S_L22_A103V=POINT,aad9=PARTIAL,aadE,blaOXA-193,gyrA_T86I=POINT,tet(O)	2	acr3,arsP
GCA_022133985.1	5789	2011	clinical	Peru:Lima	Homo sapiens	Gastroenteritis	stool	Campylobacter jejuni	1160-11	2	2	NULL	blaOXA-193,gyrA_T86I=POINT	blaOXA-193,gyrA_T86I=POINT	2	acr3,arsP
GCA_022133995.1	5789	2011	clinical	Peru:Lima	Homo sapiens	Gastroenteritis	stool	Campylobacter jejuni	1110-11	2	2	NULL	blaOXA-193,gyrA_T86I=POINT	blaOXA-193,gyrA_T86I=POINT	2	acr3,arsP
GCA_022134045.1	4722	2011	clinical	Peru:Lima	Homo sapiens	Gastroenteritis	stool	Campylobacter jejuni	1088-11	4	4	NULL	50S_L22_A103V=POINT,blaOXA,gyrA_T86I=POINT,tet(O)	50S_L22_A103V=POINT,blaOXA,gyrA_T86I=POINT,tet(O)	2	acr3,arsP
GCA_006347605.1	814	2012	clinical	Ireland	Homo sapiens	NULL	stool	Campylobacter jejuni	PHL90	2	2	NULL	blaOXA-184,tet(O)	blaOXA-184,tet(O)	0	NULL
GCA_010998035.1	824	2012	clinical	France: Gironde,Bordeaux	Homo sapiens	campylobacteriosis	blood	Campylobacter jejuni	2012_1069H	1	1	NULL	50S_L22_A103V=POINT	50S_L22_A103V=POINT	0	NULL
GCA_018511825.1	904	2012	NULL	Portugal	NULL	NULL	food	Campylobacter jejuni	NULL	3	3	NULL	blaOXA-184,gyrA_T86I=POINT,tet(O)	blaOXA-184,gyrA_T86I=POINT,tet(O)	2	acr3,arsP
GCA_018511845.1	824	2012	clinical	Portugal	Homo sapiens	gastroenteritis	feces	Campylobacter jejuni	NULL	2	2	NULL	50S_L22_A103V=POINT,gyrA_T86I=POINT	50S_L22_A103V=POINT,gyrA_T86I=POINT	0	NULL
GCA_018511885.1	824	2012	clinical	Portugal	Homo sapiens	gastroenteritis	feces	Campylobacter jejuni	NULL	2	2	NULL	50S_L22_A103V=POINT,gyrA_T86I=POINT	50S_L22_A103V=POINT,gyrA_T86I=POINT	0	NULL
GCA_018511925.1	904	2012	clinical	Portugal	Homo sapiens	gastroenteritis	feces	Campylobacter jejuni	NULL	2	2	NULL	gyrA_T86I=POINT,tet(O)	gyrA_T86I=POINT,tet(O)	2	acr3,arsP
GCA_018511945.1	1044	2012	clinical	Portugal	Homo sapiens	gastroenteritis	feces	Campylobacter jejuni	NULL	2	2	NULL	blaOXA=MISTRANSLATION,gyrA_T86I=POINT	blaOXA=MISTRANSLATION,gyrA_T86I=POINT	0	NULL
GCA_018512445.1	464	2012	clinical	Portugal	Homo sapiens	gastroenteritis	feces	Campylobacter jejuni	NULL	4	4	NULL	50S_L22_A103V=POINT,blaOXA-193,gyrA_T86I=POINT,tet(O)	50S_L22_A103V=POINT,blaOXA-193,gyrA_T86I=POINT,tet(O)	2	acr3,arsP
GCA_020685285.1	-	2012	clinical	Peru: Lima	Homo sapiens	Campylobacteriosis	stool	Campylobacter coli	1.530-2012	3	3	NULL	blaOXA-193,gyrA_T86I=POINT,tet(O)	blaOXA-193,gyrA_T86I=POINT,tet(O)	0	NULL
GCA_020710315.1	8310	2012	clinical	Peru: Lima	Homo sapiens	Campylobacteriosis	stool	Campylobacter jejuni	1.134-2012	3	3	NULL	blaOXA-193,gyrA_T86I=POINT,tet(O)	blaOXA-193,gyrA_T86I=POINT,tet(O)	1	arsP
GCA_020710735.1	-	2012	clinical	Peru: Lima	Homo sapiens	Campylobacteriosis	stool	Campylobacter jejuni	1.761-2012	3	3	NULL	blaOXA-193,gyrA_T86I=POINT,tet(O)	blaOXA-193,gyrA_T86I=POINT,tet(O)	1	arsP
GCA_022127925.1	-	2012	clinical	Peru:Lima	Homo sapiens	Gastroenteritis	stool	Campylobacter coli	1530-12	3	3	NULL	blaOXA-193,gyrA_T86I=POINT,tet(O)	blaOXA-193,gyrA_T86I=POINT,tet(O)	0	NULL
GCA_022128245.1	-	2012	clinical	Peru:Lima	Homo sapiens	Gastroenteritis	stool	Campylobacter jejuni	1761-12	3	3	NULL	blaOXA-193,gyrA_T86I=POINT,tet(O)	blaOXA-193,gyrA_T86I=POINT,tet(O)	1	arsP
GCA_022128955.1	8310	2012	clinical	Peru:Lima	Homo sapiens	Gastroenteritis	stool	Campylobacter jejuni	1134-12	3	3	NULL	blaOXA-193,gyrA_T86I=POINT,tet(O)	blaOXA-193,gyrA_T86I=POINT,tet(O)	1	arsP
GCA_917880975.1	6836	2012	NULL	Netherlands	turkey	NULL	NULL	Campylobacter jejuni	NULL	3	3	NULL	blaOXA,gyrA_T86I=POINT,tet(O)	blaOXA,gyrA_T86I=POINT,tet(O)	1	acr3=PARTIAL
GCA_010997205.1	904	2013	clinical	France: Eure-et-Loir,Chartres	Homo sapiens	campylobacteriosis	blood	Campylobacter jejuni	2013_3388	3	3	NULL	blaOXA-184,gyrA_T86I=POINT,tet(O)	blaOXA-184,gyrA_T86I=POINT,tet(O)	2	acr3,arsP
GCA_010997305.1	904	2013	clinical	France: Gironde,Pessac	Homo sapiens	campylobacteriosis	blood	Campylobacter jejuni	2013_1249H	3	3	NULL	blaOXA-184,gyrA_T86I=POINT,tet(O)	blaOXA-184,gyrA_T86I=POINT,tet(O)	2	acr3,arsP
GCA_010997315.1	904	2013	clinical	France: Gard,Ales	Homo sapiens	campylobacteriosis	blood	Campylobacter jejuni	2013_1176H	3	3	NULL	blaOXA,gyrA_T86I=POINT,tet(O)	blaOXA,gyrA_T86I=POINT,tet(O)	2	acr3,arsP
GCA_010997615.1	299	2013	clinical	France: Paris,Paris	Homo sapiens	campylobacteriosis	blood	Campylobacter jejuni	2013_0529H	3	3	NULL	blaOXA-193,gyrA_T86I=POINT,tet(O)	blaOXA-193,gyrA_T86I=POINT,tet(O)	0	NULL
GCA_020685525.1	-	2013	clinical	Peru: Lima	Homo sapiens	Campylobacteriosis	stool	Campylobacter coli	1.197-2013	7	7	NULL	ant(6)-Ia,aph(3')-IIIa,blaOXA-193,gyrA_T86I=POINT,sat4,spw,tet(O)	ant(6)-Ia,aph(3')-IIIa,blaOXA-193,gyrA_T86I=POINT,sat4,spw,tet(O)	0	NULL
GCA_020685585.1	-	2013	clinical	Peru: Lima	Homo sapiens	Campylobacteriosis	stool	Campylobacter coli	1.195-2013	7	7	NULL	ant(6)-Ia,aph(3')-IIIa,blaOXA-193,gyrA_T86I=POINT,sat4,spw,tet(O)	ant(6)-Ia,aph(3')-IIIa,blaOXA-193,gyrA_T86I=POINT,sat4,spw,tet(O)	0	NULL
GCA_020710785.1	1036	2013	clinical	Peru: Lima	Homo sapiens	Campylobacteriosis	stool	Campylobacter jejuni	1.054-2013	3	3	NULL	blaOXA-193,gyrA_T86I=POINT,tet(O)	blaOXA-193,gyrA_T86I=POINT,tet(O)	2	acr3,arsP
GCA_020711095.1	5789	2013	clinical	Peru: Lima	Homo sapiens	Campylobacteriosis	stool	Campylobacter jejuni	1.354-2013	3	3	NULL	blaOXA-193,gyrA_T86I=POINT,tet(O)	blaOXA-193,gyrA_T86I=POINT,tet(O)	2	acr3,arsP
GCA_022128145.1	-	2013	clinical	Peru:Lima	Homo sapiens	Gastroenteritis	stool	Campylobacter coli	1197-13	8	8	NULL	23S_A2075G=POINT,ant(6)-Ia,aph(3')-IIIa,blaOXA-193,gyrA_T86I=POINT,sat4,spw,tet(O)	23S_A2075G=POINT,ant(6)-Ia,aph(3')-IIIa,blaOXA-193,gyrA_T86I=POINT,sat4,spw,tet(O)	0	NULL
GCA_022128225.1	-	2013	clinical	Peru:Lima	Homo sapiens	Gastroenteritis	stool	Campylobacter coli	1195-13	8	8	NULL	23S_A2075G=POINT,ant(6)-Ia,aph(3')-IIIa,blaOXA-193,gyrA_T86I=POINT,sat4,spw,tet(O)	23S_A2075G=POINT,ant(6)-Ia,aph(3')-IIIa,blaOXA-193,gyrA_T86I=POINT,sat4,spw,tet(O)	0	NULL
GCA_022133945.1	5789	2013	clinical	Peru:Lima	Homo sapiens	Gastroenteritis	stool	Campylobacter jejuni	1354-13	3	3	NULL	blaOXA-193,gyrA_T86I=POINT,tet(O)	blaOXA-193,gyrA_T86I=POINT,tet(O)	2	acr3,arsP
GCA_022134225.1	1036	2013	clinical	Peru:Lima	Homo sapiens	Gastroenteritis	stool	Campylobacter jejuni	1054-13	3	3	NULL	blaOXA-193,gyrA_T86I=POINT,tet(O)	blaOXA-193,gyrA_T86I=POINT,tet(O)	2	acr3,arsP
GCA_010996995.1	1759	2014	clinical	France: Alpes-Maritimes	Homo sapiens	campylobacteriosis	blood	Campylobacter jejuni	2014_0438H	1	1	NULL	blaOXA	blaOXA	0	NULL
GCA_020685295.1	1055	2014	clinical	Peru: Lima	Homo sapiens	Campylobacteriosis	stool	Campylobacter coli	1.667-2014	8	8	NULL	23S_A2075G=POINT,ant(6)-Ia,aph(3')-IIIa,blaOXA-193,gyrA_T86I=POINT,sat4,spw=PARTIAL,tet(O)	23S_A2075G=POINT,ant(6)-Ia,aph(3')-IIIa,blaOXA-193,gyrA_T86I=POINT,sat4,spw=PARTIAL,tet(O)	2	acr3=PARTIAL,arsP
GCA_020710855.1	8310	2014	clinical	Peru: Lima	Homo sapiens	Campylobacteriosis	stool	Campylobacter jejuni	1.159-2014	3	3	NULL	blaOXA-193,gyrA_T86I=POINT,tet(O)	blaOXA-193,gyrA_T86I=POINT,tet(O)	1	arsP
GCA_020710875.1	862	2014	clinical	Peru: Lima	Homo sapiens	Campylobacteriosis	stool	Campylobacter jejuni	1.087-2014	3	3	NULL	blaOXA-193,gyrA_T86I=POINT,tet(O)	blaOXA-193,gyrA_T86I=POINT,tet(O)	2	acr3,arsP
GCA_020710885.1	2114	2014	clinical	Peru: Lima	Homo sapiens	Campylobacteriosis	stool	Campylobacter jejuni	1.617-2014	5	5	NULL	23S_A2075G=POINT,aph(3')-IIIa,blaOXA,gyrA_T86I=POINT,tet(O)	23S_A2075G=POINT,aph(3')-IIIa,blaOXA,gyrA_T86I=POINT,tet(O)	2	acr3,arsP
GCA_022127825.1	1055	2014	clinical	Peru:Lima	Homo sapiens	Gastroenteritis	stool	Campylobacter coli	1667-14	8	8	NULL	23S_A2075G=POINT,ant(6)-Ia,aph(3')-IIIa,blaOXA-193,gyrA_T86I=POINT,sat4,spw=PARTIAL,tet(O)	23S_A2075G=POINT,ant(6)-Ia,aph(3')-IIIa,blaOXA-193,gyrA_T86I=POINT,sat4,spw=PARTIAL,tet(O)	2	acr3=PARTIAL,arsP
GCA_022128945.1	8310	2014	clinical	Peru:Lima	Homo sapiens	Gastroenteritis	stool	Campylobacter jejuni	1159-14	3	3	NULL	blaOXA-193,gyrA_T86I=POINT,tet(O)	blaOXA-193,gyrA_T86I=POINT,tet(O)	1	arsP
GCA_022134265.1	2114	2014	clinical	Peru:Lima	Homo sapiens	Gastroenteritis	stool	Campylobacter jejuni	1617-14	5	5	NULL	23S_A2075G=POINT,aph(3')-IIIa,blaOXA,gyrA_T86I=POINT,tet(O)	23S_A2075G=POINT,aph(3')-IIIa,blaOXA,gyrA_T86I=POINT,tet(O)	2	acr3,arsP
GCA_022134445.1	862	2014	clinical	Peru:Lima	Homo sapiens	Gastroenteritis	stool	Campylobacter jejuni	1087-14	3	3	NULL	blaOXA-193,gyrA_T86I=POINT,tet(O)	blaOXA-193,gyrA_T86I=POINT,tet(O)	2	acr3,arsP
GCA_028570205.1	2328	2014	clinical	China:Jiangsu	chicken	Health	cloaca	Campylobacter jejuni	YZU0758	7	7	NULL	aad9,aph(2'')-If,aph(3')-IIIa,blaOXA-193,catA13,gyrA_T86I=POINT,tet(O/M/O)	aad9,aph(2'')-If,aph(3')-IIIa,blaOXA-193,catA13,gyrA_T86I=POINT,tet(O/M/O)	0	NULL
GCA_028570225.1	-	2014	clinical	China:Jiangsu	chicken	Health	cloaca	Campylobacter jejuni	YZU0756	3	3	NULL	blaOXA-460,gyrA_T86I=POINT,tet(O)	blaOXA-460,gyrA_T86I=POINT,tet(O)	0	NULL
GCA_028570285.1	2274	2014	clinical	China:Jiangsu	chicken	Health	cloaca	Campylobacter jejuni	YZU0753	3	3	NULL	blaOXA-193,gyrA_T86I=POINT,tet(O)	blaOXA-193,gyrA_T86I=POINT,tet(O)	1	arsP
GCA_028570305.1	131	2014	clinical	China:Jiangsu	chicken	Health	cloaca	Campylobacter jejuni	YZU0751	3	3	NULL	50S_L22_A103V=POINT,gyrA_T86I=POINT,tet(O)	50S_L22_A103V=POINT,gyrA_T86I=POINT,tet(O)	2	acr3,arsP
GCA_028570315.1	131	2014	clinical	China:Jiangsu	chicken	Health	cloaca	Campylobacter jejuni	YZU0749	3	3	NULL	50S_L22_A103V=POINT,gyrA_T86I=POINT,tet(O)	50S_L22_A103V=POINT,gyrA_T86I=POINT,tet(O)	2	acr3,arsP
GCA_028570335.1	5864	2014	clinical	China:Jiangsu	chicken	Health	cloaca	Campylobacter jejuni	YZU0752	6	6	NULL	50S_L22_A103V=POINT,aph(2'')-If,blaOXA-193,gyrA_T86I=POINT,rpsL_K43R=POINT,tet(O/M/O)	50S_L22_A103V=POINT,aph(2'')-If,blaOXA-193,gyrA_T86I=POINT,rpsL_K43R=POINT,tet(O/M/O)	1	arsP
GCA_028570365.1	2274	2014	clinical	China:Jiangsu	chicken	Health	cloaca	Campylobacter jejuni	YZU0748	3	3	NULL	blaOXA-193,gyrA_T86I=POINT,tet(O)	blaOXA-193,gyrA_T86I=POINT,tet(O)	1	arsP
GCA_028570395.1	161	2014	clinical	China:Jiangsu	chicken	Health	cloaca	Campylobacter jejuni	YZU0745	3	3	NULL	blaOXA-193,gyrA_T86I=POINT,tet(O)	blaOXA-193,gyrA_T86I=POINT,tet(O)	2	acr3,arsP
GCA_028570425.1	161	2014	clinical	China:Jiangsu	chicken	Health	cloaca	Campylobacter jejuni	YZU0746	3	3	NULL	blaOXA-193,gyrA_T86I=POINT,tet(O)	blaOXA-193,gyrA_T86I=POINT,tet(O)	2	acr3,arsP
GCA_028570445.1	-	2014	clinical	China:Jiangsu	chicken	Health	cloaca	Campylobacter jejuni	YZU0742	3	3	NULL	blaOXA-460,gyrA_T86I=POINT,tet(O)	blaOXA-460,gyrA_T86I=POINT,tet(O)	0	NULL
GCA_028570465.1	-	2014	clinical	China:Jiangsu	chicken	Health	cloaca	Campylobacter jejuni	YZU0744	3	3	NULL	blaOXA-460,gyrA_T86I=POINT,tet(O)	blaOXA-460,gyrA_T86I=POINT,tet(O)	0	NULL
GCA_028570535.1	-	2014	clinical	China:Jiangsu	chicken	Health	cloaca	Campylobacter jejuni	YZU0739	2	2	NULL	blaOXA-193,gyrA_T86I=POINT	blaOXA-193,gyrA_T86I=POINT	0	NULL
GCA_028570555.1	-	2014	clinical	China:Jiangsu	chicken	Health	cloaca	Campylobacter jejuni	YZU0740	2	2	NULL	blaOXA-193,gyrA_T86I=POINT	blaOXA-193,gyrA_T86I=POINT	0	NULL
GCA_028570575.1	5864	2014	clinical	China:Jiangsu	chicken	Health	cloaca	Campylobacter jejuni	YZU0737	6	6	NULL	50S_L22_A103V=POINT,aph(2'')-If,blaOXA-193,gyrA_T86I=POINT,rpsL_K43R=POINT,tet(O/M/O)	50S_L22_A103V=POINT,aph(2'')-If,blaOXA-193,gyrA_T86I=POINT,rpsL_K43R=POINT,tet(O/M/O)	1	arsP
GCA_028570605.1	161	2014	clinical	China:Jiangsu	chicken	Health	cloaca	Campylobacter jejuni	YZU0734	3	3	NULL	blaOXA-193,gyrA_T86I=POINT,tet(O)	blaOXA-193,gyrA_T86I=POINT,tet(O)	2	acr3,arsP
GCA_028570725.1	-	2014	clinical	China:Jiangsu	chicken	Health	cloaca	Campylobacter jejuni	YZU0731	3	3	NULL	blaOXA-460,gyrA_T86I=POINT,tet(O)	blaOXA-460,gyrA_T86I=POINT,tet(O)	0	NULL
GCA_005103425.1	257	2015	clinical	USA:Boston	Homo sapiens	NULL	stool	Campylobacter jejuni	NULL	4	4	NULL	aadE,blaOXA-193,gyrA_T86I=POINT,tet(O)	aadE,blaOXA-193,gyrA_T86I=POINT,tet(O)	2	acr3,arsP
GCA_010995915.1	-	2015	clinical	France: Haute-Garonne,Montrejeau	Homo sapiens	campylobacteriosis	blood	Campylobacter jejuni	2015_1581	2	2	NULL	blaOXA-184,tet(O)	blaOXA-184,tet(O)	0	NULL
GCA_010995975.1	572	2015	clinical	France	Homo sapiens	campylobacteriosis	blood	Campylobacter jejuni	2015_1368	1	1	NULL	blaOXA-193	blaOXA-193	0	NULL
GCA_010996115.1	-	2015	clinical	France: Haute-Loire,Le puy en velay	Homo sapiens	campylobacteriosis	blood	Campylobacter jejuni	2015_0824H	3	3	NULL	blaOXA,gyrA_T86I=POINT,tet(O)	blaOXA,gyrA_T86I=POINT,tet(O)	1	acr3=PARTIAL
GCA_010996215.1	464	2015	clinical	France: Gironde,Langon	Homo sapiens	campylobacteriosis	blood	Campylobacter jejuni	2015_0737H	4	4	NULL	50S_L22_A103V=POINT,blaOXA-193,gyrA_T86I=POINT,tet(O)	50S_L22_A103V=POINT,blaOXA-193,gyrA_T86I=POINT,tet(O)	2	acr3,arsP
GCA_010996385.1	2641	2015	clinical	France: Loiret,Orleans	Homo sapiens	campylobacteriosis	blood	Campylobacter jejuni	2015_0345H	3	3	NULL	blaOXA-193,gyrA_T86I=POINT,tet(O)	blaOXA-193,gyrA_T86I=POINT,tet(O)	0	NULL
GCA_010996445.1	1044	2015	clinical	France	Homo sapiens	campylobacteriosis	blood	Campylobacter jejuni	2015_0063H	2	2	NULL	blaOXA,gyrA_T86I=POINT	blaOXA,gyrA_T86I=POINT	0	NULL
GCA_010996495.1	44	2015	clinical	France: Moselle,Metz	Homo sapiens	campylobacteriosis	blood	Campylobacter jejuni	2015_0050H	3	3	NULL	blaOXA-193,gyrA_T86I=POINT,tet(O)	blaOXA-193,gyrA_T86I=POINT,tet(O)	0	NULL
GCA_020685465.1	1055	2015	clinical	Peru: Lima	Homo sapiens	Campylobacteriosis	stool	Campylobacter coli	1.252-2015	12	12	NULL	23S_A2075G=POINT,aac(6')-Im,aad9=PARTIAL,aadE,ant(6)-Ia,aph(2'')-IIa,aph(3')-IIIa,blaOXA-193,gyrA_T86I=POINT,sat4,spw,tet(O)=PARTIAL_END_OF_CONTIG	23S_A2075G=POINT,aac(6')-Im,aad9=PARTIAL,aadE,ant(6)-Ia,aph(2'')-IIa,aph(3')-IIIa,blaOXA-193,gyrA_T86I=POINT,sat4,spw,tet(O)=PARTIAL_END_OF_CONTIG	0	NULL
GCA_020685535.1	-	2015	clinical	Peru: Lima	Homo sapiens	Campylobacteriosis	stool	Campylobacter coli	1.266-2015	7	7	NULL	ant(6)-Ia,aph(3')-IIIa,blaOXA-193,gyrA_T86I=POINT,sat4,spw,tet(O)	ant(6)-Ia,aph(3')-IIIa,blaOXA-193,gyrA_T86I=POINT,sat4,spw,tet(O)	0	NULL
GCA_020708085.1	8310	2015	clinical	Peru: Lima	Homo sapiens	Campylobacteriosis	stool	Campylobacter jejuni	1.265-2015	3	3	NULL	blaOXA-193,gyrA_T86I=POINT,tet(O)	blaOXA-193,gyrA_T86I=POINT,tet(O)	1	arsP
GCA_020708345.1	8310	2015	clinical	Peru: Lima	Homo sapiens	Campylobacteriosis	stool	Campylobacter jejuni	1.163-2015	3	3	NULL	aph(3')-IIIa,blaOXA-193,gyrA_T86I=POINT	aph(3')-IIIa,blaOXA-193,gyrA_T86I=POINT	1	arsP
GCA_020710755.1	-	2015	clinical	Peru: Lima	Homo sapiens	Campylobacteriosis	stool	Campylobacter jejuni	1.356-2015	6	6	NULL	23S_A2075G=POINT,aad9,aph(2'')-If,blaOXA-193,gyrA_T86I=POINT,tet(O)	23S_A2075G=POINT,aad9,aph(2'')-If,blaOXA-193,gyrA_T86I=POINT,tet(O)	2	acr3,arsP
GCA_022128105.1	-	2015	clinical	Peru:Lima	Homo sapiens	Gastroenteritis	stool	Campylobacter coli	1266-15	8	8	NULL	23S_A2075G=POINT,ant(6)-Ia,aph(3')-IIIa,blaOXA-193,gyrA_T86I=POINT,sat4,spw,tet(O)	23S_A2075G=POINT,ant(6)-Ia,aph(3')-IIIa,blaOXA-193,gyrA_T86I=POINT,sat4,spw,tet(O)	0	NULL
GCA_022128185.1	1055	2015	clinical	Peru:Lima	Homo sapiens	Gastroenteritis	stool	Campylobacter coli	1252-15	12	12	NULL	23S_A2075G=POINT,aac(6')-Im,aad9=PARTIAL,aadE,ant(6)-Ia,aph(2'')-IIa,aph(3')-IIIa,blaOXA-193,gyrA_T86I=POINT,sat4,spw,tet(O)=PARTIAL_END_OF_CONTIG	23S_A2075G=POINT,aac(6')-Im,aad9=PARTIAL,aadE,ant(6)-Ia,aph(2'')-IIa,aph(3')-IIIa,blaOXA-193,gyrA_T86I=POINT,sat4,spw,tet(O)=PARTIAL_END_OF_CONTIG	0	NULL
GCA_022128505.1	-	2015	clinical	Peru:Lima	Homo sapiens	Gastroenteritis	stool	Campylobacter jejuni	1356-15	7	7	NULL	23S_A2075G=POINT,aad9,aph(2'')-If,aph(3')-IIIa,blaOXA-193,gyrA_T86I=POINT,tet(O)	23S_A2075G=POINT,aad9,aph(2'')-If,aph(3')-IIIa,blaOXA-193,gyrA_T86I=POINT,tet(O)	2	acr3,arsP
GCA_022128915.1	8310	2015	clinical	Peru:Lima	Homo sapiens	Gastroenteritis	stool	Campylobacter jejuni	1265-15	3	3	NULL	blaOXA-193,gyrA_T86I=POINT,tet(O)	blaOXA-193,gyrA_T86I=POINT,tet(O)	1	arsP
GCA_022128985.1	8310	2015	clinical	Peru:Lima	Homo sapiens	Gastroenteritis	stool	Campylobacter jejuni	1163-15	4	4	NULL	aph(3')-IIIa,blaOXA-193,gyrA_T86I=POINT,tet(O)	aph(3')-IIIa,blaOXA-193,gyrA_T86I=POINT,tet(O)	1	arsP
GCA_023503055.1	-	2015	clinical	Thailand	Homo sapiens	Diarrhea	stool	Campylobacter jejuni	ENT-CG-15-0103	4	4	NULL	23S_A2075G=POINT,blaOXA,gyrA_T86I=POINT,tet(O/M/O)	23S_A2075G=POINT,blaOXA,gyrA_T86I=POINT,tet(O/M/O)	2	acr3,arsP
GCA_005164105.1	1519	2016	environmental/other	USA:AR	NULL	NULL	animal-chicken-young chicken	Campylobacter jejuni	FSIS1609164	4	4	NULL	blaOXA=PARTIAL,blaOXA=PARTIAL_END_OF_CONTIG,gyrA_T86I=POINT,tet(O)	blaOXA=PARTIAL,blaOXA=PARTIAL_END_OF_CONTIG,gyrA_T86I=POINT,tet(O)	1	arsP
GCA_008386335.1	44	2016	environmental/other	Germany	NULL	NULL	chicken	Campylobacter jejuni	BfR-CA-14430	3	3	NULL	blaOXA-193,gyrA_T86I=POINT,tet(O)	blaOXA-193,gyrA_T86I=POINT,tet(O)	0	NULL
GCA_010994895.1	464	2016	clinical	France: Haute-Saone,Hericourt	Homo sapiens	campylobacteriosis	stool	Campylobacter jejuni	2016_3434	4	4	NULL	50S_L22_A103V=POINT,blaOXA-193,gyrA_T86I=POINT,tet(O)	50S_L22_A103V=POINT,blaOXA-193,gyrA_T86I=POINT,tet(O)	2	acr3,arsP
GCA_010995135.1	1519	2016	clinical	France: Ardennes,Rethel	Homo sapiens	campylobacteriosis	stool	Campylobacter jejuni	2016_3420	2	2	NULL	blaOXA-193,gyrA_T86I=POINT	blaOXA-193,gyrA_T86I=POINT	1	arsP
GCA_010995175.1	607	2016	clinical	France: Seine-Maritime,Barentin	Homo sapiens	campylobacteriosis	stool	Campylobacter jejuni	2016_3412	2	2	NULL	gyrA_T86I=POINT,tet(O)	gyrA_T86I=POINT,tet(O)	2	acr3,arsP
GCA_010995195.1	7959	2016	clinical	France: Saone-et-Loire	Homo sapiens	campylobacteriosis	blood	Campylobacter jejuni	2016_3144	3	3	NULL	blaOXA-184,gyrA_T86I=POINT,tet(O)	blaOXA-184,gyrA_T86I=POINT,tet(O)	2	acr3,arsP
GCA_010995225.1	775	2016	clinical	France: Nord,Lille	Homo sapiens	campylobacteriosis	blood	Campylobacter jejuni	2016_2420	3	3	NULL	50S_L22_A103V=POINT,blaOXA-193,gyrA_T86I=POINT	50S_L22_A103V=POINT,blaOXA-193,gyrA_T86I=POINT	0	NULL
GCA_010995425.1	464	2016	clinical	France: Vendee,Mortagne-Sur-Sevre	Homo sapiens	campylobacteriosis	blood	Campylobacter jejuni	2016_0998	4	4	NULL	50S_L22_A103V=POINT,blaOXA-193,gyrA_T86I=POINT,tet(O)	50S_L22_A103V=POINT,blaOXA-193,gyrA_T86I=POINT,tet(O)	2	acr3,arsP
GCA_010995745.1	464	2016	clinical	France: Loiret,Orleans	Homo sapiens	campylobacteriosis	blood	Campylobacter jejuni	2016_0488H	4	4	NULL	50S_L22_A103V=POINT,blaOXA-193,gyrA_T86I=POINT,tet(O)	50S_L22_A103V=POINT,blaOXA-193,gyrA_T86I=POINT,tet(O)	2	acr3,arsP
GCA_010995785.1	3155	2016	clinical	France: Loire-Atlantique,Nantes	Homo sapiens	campylobacteriosis	blood	Campylobacter jejuni	2016_0232H	3	3	NULL	blaOXA-460,gyrA_T86I=POINT,tet(O)	blaOXA-460,gyrA_T86I=POINT,tet(O)	2	acr3,arsP
GCA_018885125.1	760	2016	clinical	Taiwan	Homo sapiens	not collected	stool	Campylobacter jejuni	R16.0174	3	3	NULL	blaOXA,gyrA_T86I=POINT,tet(O/M/O)	blaOXA,gyrA_T86I=POINT,tet(O/M/O)	1	arsP=MISTRANSLATION
GCA_018885225.1	760	2016	clinical	Taiwan	Homo sapiens	not collected	stool	Campylobacter jejuni	R16.4752	4	4	NULL	blaOXA-591,gyrA_T86I=POINT,tet(L),tet(O/M/O)	blaOXA-591,gyrA_T86I=POINT,tet(L),tet(O/M/O)	2	acr3,arsP
GCA_019056415.1	-	2016	clinical	Taiwan	Homo sapiens	not collected	stool	Campylobacter jejuni	R16.2162	4	4	NULL	blaOXA-193,gyrA_T86I=POINT,tet(L),tet(O)	blaOXA-193,gyrA_T86I=POINT,tet(L),tet(O)	1	arsP=MISTRANSLATION
GCA_020707485.1	5789	2016	clinical	Peru: Lima	Homo sapiens	Campylobacteriosis	stool	Campylobacter jejuni	1.520-2016	3	3	NULL	blaOXA-193,gyrA_T86I=POINT,tet(O)	blaOXA-193,gyrA_T86I=POINT,tet(O)	1	arsP
GCA_020707675.1	-	2016	clinical	Peru: Lima	Homo sapiens	Campylobacteriosis	stool	Campylobacter jejuni	1.522-2016	3	3	NULL	blaOXA-193,gyrA_T86I=POINT,tet(O)	blaOXA-193,gyrA_T86I=POINT,tet(O)	2	acr3,arsP
GCA_022128365.1	-	2016	clinical	Peru:Lima	Homo sapiens	Gastroenteritis	stool	Campylobacter jejuni	1522-16	6	6	NULL	aad9,aph(2'')-If,aph(3')-IIIa,blaOXA-193,gyrA_T86I=POINT,tet(O)	aad9,aph(2'')-If,aph(3')-IIIa,blaOXA-193,gyrA_T86I=POINT,tet(O)	2	acr3,arsP
GCA_022133915.1	5789	2016	clinical	Peru:Lima	Homo sapiens	Gastroenteritis	stool	Campylobacter jejuni	1520-16	4	4	NULL	aph(3')-IIIa,blaOXA-193,gyrA_T86I=POINT,tet(O)	aph(3')-IIIa,blaOXA-193,gyrA_T86I=POINT,tet(O)	1	arsP
GCA_004982025.1	2109	2017	clinical	USA	NULL	NULL	NULL	Campylobacter jejuni	PNUSAC003089	12	12	NULL	23S_A2075G=POINT,aad9,aad9=PARTIAL,aad9=PARTIAL_END_OF_CONTIG,aadE,aph(2'')-Ih,aph(3')-IIIa,blaOXA-193,gyrA_T86I=POINT,sat4,tet(O),tet(O)=PARTIAL_END_OF_CONTIG	23S_A2075G=POINT,aad9,aad9=PARTIAL,aad9=PARTIAL_END_OF_CONTIG,aadE,aph(2'')-Ih,aph(3')-IIIa,blaOXA-193,gyrA_T86I=POINT,sat4,tet(O),tet(O)=PARTIAL_END_OF_CONTIG	0	NULL
GCA_006370335.1	-	2017	clinical	USA: Seattle, WA	Homo sapiens	Gastroenteritis, diarrhea	stool	Campylobacter jejuni	SP17-196	9	9	NULL	aad9=PARTIAL,aadE,aph(3')-IIIa,blaOXA,catA13,erm(B),gyrA_T86I=POINT,tet(O),tet(O)=PARTIAL	aad9=PARTIAL,aadE,aph(3')-IIIa,blaOXA,catA13,erm(B),gyrA_T86I=POINT,tet(O),tet(O)=PARTIAL	1	arsP
GCA_020685455.1	-	2017	clinical	Peru: Lima	Homo sapiens	Campylobacteriosis	stool	Campylobacter coli	1.707-2017	7	7	NULL	ant(6)-Ia,aph(3')-IIIa,blaOXA-193,gyrA_T86I=POINT,sat4,spw=PARTIAL,tet(O)	ant(6)-Ia,aph(3')-IIIa,blaOXA-193,gyrA_T86I=POINT,sat4,spw=PARTIAL,tet(O)	0	NULL
GCA_020708285.1	-	2017	clinical	Peru: Lima	Homo sapiens	Campylobacteriosis	stool	Campylobacter jejuni	1.636-2017	3	3	NULL	blaOXA-193,gyrA_T86I=POINT,tet(O)	blaOXA-193,gyrA_T86I=POINT,tet(O)	2	acr3,arsP
GCA_020828325.1	8727	2017	clinical	China: Jiangsu	Homo sapiens	health	gastrointestinal tract	Campylobacter jejuni	YZU0729	4	4	NULL	50S_L22_A103V=POINT,blaOXA-193,gyrA_T86I=POINT,tet(O)	50S_L22_A103V=POINT,blaOXA-193,gyrA_T86I=POINT,tet(O)	2	acr3,arsP
GCA_020828335.1	2274	2017	clinical	China: Jiangsu	sheep	health	Genital tract	Campylobacter jejuni	YZU0783	3	3	NULL	blaOXA-595,gyrA_T86I=POINT,tet(O)	blaOXA-595,gyrA_T86I=POINT,tet(O)	2	acr3,arsP
GCA_020828345.1	7452	2017	clinical	China: Jiangsu	sheep	health	Genital tract	Campylobacter jejuni	YZU0781	5	5	NULL	50S_L22_A103V=POINT,aph(2'')-If,blaOXA-193,gyrA_T86I=POINT,tet(O)	50S_L22_A103V=POINT,aph(2'')-If,blaOXA-193,gyrA_T86I=POINT,tet(O)	1	arsP
GCA_020828365.1	6500	2017	clinical	China: Jiangsu	sheep	health	gastrointestinal tract	Campylobacter jejuni	YZU0784	2	2	NULL	blaOXA-591,gyrA_T86I=POINT	blaOXA-591,gyrA_T86I=POINT	2	acr3,arsP
GCA_020828725.1	22	2017	clinical	China: Jiangsu	monkey	health	Genital tract	Campylobacter jejuni	YZU0722	3	3	NULL	blaOXA-592,gyrA_T86I=POINT,tet(O/M/O)	blaOXA-592,gyrA_T86I=POINT,tet(O/M/O)	1	acr3=PARTIAL
GCA_020828855.1	8725	2017	clinical	China: Jiangsu	Homo sapiens	health	Genital tract	Campylobacter jejuni	YZU0714	4	4	NULL	aadE,blaOXA-631,erm(B),gyrA_T86I=POINT	aadE,blaOXA-631,erm(B),gyrA_T86I=POINT	1	acr3=PARTIAL
GCA_022127875.1	-	2017	clinical	Peru:Lima	Homo sapiens	Gastroenteritis	stool	Campylobacter coli	1707-17	8	8	NULL	23S_A2075G=POINT,ant(6)-Ia,aph(3')-IIIa,blaOXA-193,gyrA_T86I=POINT,sat4,spw=PARTIAL,tet(O)	23S_A2075G=POINT,ant(6)-Ia,aph(3')-IIIa,blaOXA-193,gyrA_T86I=POINT,sat4,spw=PARTIAL,tet(O)	0	NULL
GCA_022128265.1	-	2017	clinical	Peru:Lima	Homo sapiens	Gastroenteritis	stool	Campylobacter jejuni	1636-17	6	6	NULL	aad9,aph(2'')-If,aph(3')-IIIa,blaOXA-193,gyrA_T86I=POINT,tet(O)	aad9,aph(2'')-If,aph(3')-IIIa,blaOXA-193,gyrA_T86I=POINT,tet(O)	2	acr3,arsP
GCA_024220725.1	-	2017	NULL	China: Jiangsu	goose	NULL	NULL	Campylobacter jejuni	E3M2	13	13	NULL	aac(6')-Ie/aph(2'')-Ia,aad9=PARTIAL,aadE-Cc,aph(2'')-If,aph(3')-IIIa,blaOXA,catA,catA13,fexA,gyrA_T86I=POINT,lnu(C),tet(L),tet(O/M/O)	aac(6')-Ie/aph(2'')-Ia,aad9=PARTIAL,aadE-Cc,aph(2'')-If,aph(3')-IIIa,blaOXA,catA,catA13,fexA,gyrA_T86I=POINT,lnu(C),tet(L),tet(O/M/O)	1	acr3=PARTIAL
GCA_024220755.1	8190	2017	NULL	China: Jiangsu	duck	NULL	NULL	Campylobacter jejuni	DY5M	11	11	NULL	aad9=PARTIAL,aph(2'')-If,aph(3')-IIIa,blaOXA-465,catA,catA13,fexA,gyrA_T86I=POINT,optrA,tet(L),tet(O)	aad9=PARTIAL,aph(2'')-If,aph(3')-IIIa,blaOXA-465,catA,catA13,fexA,gyrA_T86I=POINT,optrA,tet(L),tet(O)	1	acr3=MISTRANSLATION
GCA_024221195.1	-	2017	NULL	China: Jiangsu	chicken	NULL	NULL	Campylobacter jejuni	CH17C	12	12	NULL	aad9,aadE-Cc,aph(2'')-If,aph(3')-IIIa,blaOXA,catA,catA13,fexA,gyrA_T86I=POINT,optrA,tet(L),tet(O)	aad9,aadE-Cc,aph(2'')-If,aph(3')-IIIa,blaOXA,catA,catA13,fexA,gyrA_T86I=POINT,optrA,tet(L),tet(O)	1	acr3
GCA_004808515.1	3102	2018	environmental/other	USA:CA	NULL	NULL	raw intact chicken	Campylobacter jejuni	FSIS11814057	3	3	NULL	blaOXA-193,gyrA_T86I=POINT,tet(O)	blaOXA-193,gyrA_T86I=POINT,tet(O)	1	arsP
GCA_014617685.1	859	2018	clinical	Australia: WA	Homo sapiens	campylobacteriosis	feces	Campylobacter jejuni	NULL	3	3	amoxicillin-clavulanic acid=S,ampicillin=R,ciprofloxacin=R,erythromycin=S,gentamicin=S,tetracycline=R	blaOXA-193,gyrA_T86I=POINT,tet(O)	blaOXA-193,gyrA_T86I=POINT,tet(O)	2	acr3,arsP
GCA_014619415.1	-	2018	clinical	Australia: ACT	Homo sapiens	campylobacteriosis	feces	Campylobacter jejuni	NULL	9	9	amoxicillin-clavulanic acid=S,ampicillin=R,ciprofloxacin=R,erythromycin=S,gentamicin=S,tetracycline=R	50S_L22_A103V=POINT,aadE,ant(6)-Ia=PARTIAL,ant(6)-Ia=PARTIAL_END_OF_CONTIG,aph(3')-IIIa,blaOXA,gyrA_T86I=POINT,sat4,tet(O)	50S_L22_A103V=POINT,aadE,ant(6)-Ia=PARTIAL,ant(6)-Ia=PARTIAL_END_OF_CONTIG,aph(3')-IIIa,blaOXA,gyrA_T86I=POINT,sat4,tet(O)	2	acr3,arsP
GCA_017126275.1	775	2018	clinical	USA	NULL	NULL	NULL	Campylobacter jejuni	2018AY-0219	3	3	NULL	50S_L22_A103V=POINT,blaOXA-603,gyrA_T86I=POINT	50S_L22_A103V=POINT,blaOXA-603,gyrA_T86I=POINT	0	NULL
GCA_017127135.1	-	2018	clinical	USA	NULL	NULL	NULL	Campylobacter jejuni	2018AY-0218	1	1	NULL	blaOXA-617	blaOXA-617	0	NULL
GCA_017127415.1	-	2018	clinical	USA	NULL	NULL	NULL	Campylobacter jejuni	2018AY-0217	3	3	NULL	blaOXA-184,gyrA_T86I=POINT,tet(O)	blaOXA-184,gyrA_T86I=POINT,tet(O)	2	acr3,arsP
GCA_020708205.1	-	2018	clinical	Peru: Lima	Homo sapiens	Campylobacteriosis	stool	Campylobacter jejuni	1.418-2018	6	6	NULL	aad9,aph(2'')-If,aph(3')-IIIa,blaOXA-193,gyrA_T86I=POINT,tet(O)	aad9,aph(2'')-If,aph(3')-IIIa,blaOXA-193,gyrA_T86I=POINT,tet(O)	1	arsP
GCA_022128545.1	-	2018	clinical	Peru:Lima	Homo sapiens	Gastroenteritis	stool	Campylobacter jejuni	1418-18	6	6	NULL	aad9,aph(2'')-If,aph(3')-IIIa,blaOXA-193,gyrA_T86I=POINT,tet(O)	aad9,aph(2'')-If,aph(3')-IIIa,blaOXA-193,gyrA_T86I=POINT,tet(O)	1	arsP
GCA_022495915.1	-	2018	NULL	Czech Republic	NULL	NULL	duck meat	Campylobacter jejuni	C5552	2	2	NULL	blaOXA-184,tet(O)	blaOXA-184,tet(O)	0	NULL
GCA_005277355.1	2535	2019	environmental/other	USA:VT	NULL	NULL	animal-cattle-dairy cow	Campylobacter jejuni	FSIS11920648	1	1	NULL	blaOXA	blaOXA	1	arsP
GCA_007455935.1	-	2019	environmental/other	USA:CA	NULL	NULL	raw intact chicken	Campylobacter jejuni	FSIS11922426	3	3	NULL	blaOXA-193,gyrA_T86I=POINT,tet(O)	blaOXA-193,gyrA_T86I=POINT,tet(O)	1	arsP
GCA_008319565.1	2535	2019	environmental/other	USA:OH	NULL	NULL	raw intact chicken	Campylobacter jejuni	FSIS11924284	1	1	NULL	blaOXA-617	blaOXA-617	0	NULL
GCA_014618335.1	-	2019	clinical	Australia: WA	Homo sapiens	campylobacteriosis	feces	Campylobacter jejuni	NULL	9	9	amoxicillin-clavulanic acid=S,ampicillin=R,ciprofloxacin=R,erythromycin=R,gentamicin=S,tetracycline=R	aad9=PARTIAL,aadE,aph(3')-IIIa,blaOXA,catA13,erm(B),gyrA_T86I=POINT,tet(O),tet(O)=PARTIAL_END_OF_CONTIG	aad9=PARTIAL,aadE,aph(3')-IIIa,blaOXA,catA13,erm(B),gyrA_T86I=POINT,tet(O),tet(O)=PARTIAL_END_OF_CONTIG	1	acr3=PARTIAL
GCA_017128435.1	607	2019	clinical	USA	NULL	NULL	NULL	Campylobacter jejuni	2019AY-0165	5	5	NULL	23S_A2075G=POINT,aad9,aph(2'')-If,gyrA_T86I=POINT,tet(O)	23S_A2075G=POINT,aad9,aph(2'')-If,gyrA_T86I=POINT,tet(O)	2	acr3,arsP
GCA_018413845.1	5459	2019	environmental/other	USA	NULL	NULL	Small Intestine	Campylobacter jejuni	PNUSAC012556	0	0	NULL	NULL	NULL	0	NULL
GCA_018413905.1	1227	2019	environmental/other	USA	NULL	NULL	Small Intestine	Campylobacter jejuni	PNUSAC012557	0	0	NULL	NULL	NULL	0	NULL
GCA_019056455.1	-	2019	clinical	Taiwan	Homo sapiens	not collected	stool	Campylobacter jejuni	R19.1007	9	9	NULL	50S_L22_A103V=POINT,aad9=PARTIAL,aadE,aph(3')-IIIa,blaOXA,gyrA_T86I=POINT,tet(L),tet(O),tet(O)=PARTIAL	50S_L22_A103V=POINT,aad9=PARTIAL,aadE,aph(3')-IIIa,blaOXA,gyrA_T86I=POINT,tet(L),tet(O),tet(O)=PARTIAL	2	acr3,arsP
GCA_020707315.1	-	2019	clinical	Peru: Piura	Homo sapiens	Campylobacteriosis	stool	Campylobacter jejuni	1.1268-2019	3	3	NULL	blaOXA-193,gyrA_T86I=POINT,tet(O)	blaOXA-193,gyrA_T86I=POINT,tet(O)	1	arsP
GCA_020707435.1	-	2019	clinical	Peru: Lima	Homo sapiens	Campylobacteriosis	stool	Campylobacter jejuni	1.603-2019	6	6	NULL	23S_A2075G=POINT,aad9,aph(2'')-If,blaOXA-184,gyrA_T86I=POINT,tet(O)	23S_A2075G=POINT,aad9,aph(2'')-If,blaOXA-184,gyrA_T86I=POINT,tet(O)	2	acr3,arsP
GCA_020707895.1	-	2019	clinical	Peru: Piura	Homo sapiens	Campylobacteriosis	stool	Campylobacter jejuni	1.1271-2019	3	3	NULL	blaOXA-193,gyrA_T86I=POINT,tet(O)	blaOXA-193,gyrA_T86I=POINT,tet(O)	1	arsP
GCA_021106565.1	8089	2019	NULL	China	chicken	NULL	NULL	Campylobacter jejuni	1922C42	10	10	NULL	23S_A2075G=POINT,aad9,aph(2'')-If,aph(3')-IIIa,blaOXA,catA,gyrA_T86I=POINT,lnu(C),tet(L),tet(O/M/O)	23S_A2075G=POINT,aad9,aph(2'')-If,aph(3')-IIIa,blaOXA,catA,gyrA_T86I=POINT,lnu(C),tet(L),tet(O/M/O)	1	acr3
GCA_021392725.1	7266	2019	clinical	China	Homo sapiens	NULL	stool	Campylobacter coli	594	8	8	NULL	50S_L22_A103V=POINT,aad9=PARTIAL,aadE,aph(3')-IIIa,blaOXA-489,erm(B),gyrA_T86I=POINT,tet(O/M/O)	50S_L22_A103V=POINT,aad9=PARTIAL,aadE,aph(3')-IIIa,blaOXA-489,erm(B),gyrA_T86I=POINT,tet(O/M/O)	0	NULL
GCA_022128335.1	-	2019	clinical	Peru:Lima	Homo sapiens	Gastroenteritis	stool	Campylobacter jejuni	1603-19	6	6	NULL	23S_A2075G=POINT,aad9,aph(2'')-If,blaOXA-184,gyrA_T86I=POINT,tet(O)	23S_A2075G=POINT,aad9,aph(2'')-If,blaOXA-184,gyrA_T86I=POINT,tet(O)	2	acr3,arsP
GCA_022128665.1	-	2019	clinical	Peru:Lima	Homo sapiens	Gastroenteritis	stool	Campylobacter jejuni	11268-19	3	3	NULL	blaOXA-193,gyrA_T86I=POINT,tet(O)	blaOXA-193,gyrA_T86I=POINT,tet(O)	1	arsP
GCA_022128715.1	-	2019	clinical	Peru:Lima	Homo sapiens	Gastroenteritis	stool	Campylobacter jejuni	11271-19	3	3	NULL	blaOXA-193,gyrA_T86I=POINT,tet(O)	blaOXA-193,gyrA_T86I=POINT,tet(O)	1	arsP
GCA_024220205.1	-	2019	NULL	China: Shandong	chicken	NULL	NULL	Campylobacter jejuni	CE24	10	10	NULL	23S_A2075G=POINT,aad9=PARTIAL,aph(2'')-If,aph(3')-IIIa,blaOXA,fexA,gyrA_T86I=POINT,lnu(C),tet(L),tet(O/M/O)	23S_A2075G=POINT,aad9=PARTIAL,aph(2'')-If,aph(3')-IIIa,blaOXA,fexA,gyrA_T86I=POINT,lnu(C),tet(L),tet(O/M/O)	1	acr3
GCA_024221075.1	-	2019	NULL	China: Shandong	chicken	NULL	NULL	Campylobacter jejuni	CTB4	10	10	NULL	23S_A2075G=POINT,aad9=PARTIAL,aph(2'')-If,aph(3')-IIIa,blaOXA,fexA,gyrA_T86I=POINT,lnu(C),tet(L),tet(O/M/O)	23S_A2075G=POINT,aad9=PARTIAL,aph(2'')-If,aph(3')-IIIa,blaOXA,fexA,gyrA_T86I=POINT,lnu(C),tet(L),tet(O/M/O)	1	acr3
GCA_024221235.1	-	2019	NULL	China: Shandong	chicken	NULL	NULL	Campylobacter jejuni	CH03E	10	10	NULL	23S_A2075G=POINT,aad9=PARTIAL,aph(2'')-If,aph(3')-IIIa,blaOXA,fexA,gyrA_T86I=POINT,lnu(C),tet(L),tet(O/M/O)	23S_A2075G=POINT,aad9=PARTIAL,aph(2'')-If,aph(3')-IIIa,blaOXA,fexA,gyrA_T86I=POINT,lnu(C),tet(L),tet(O/M/O)	1	acr3
GCA_024221255.1	-	2019	NULL	China: Shandong	chicken	NULL	NULL	Campylobacter jejuni	CE45	10	10	NULL	23S_A2075G=POINT,aad9=PARTIAL,aph(2'')-If,aph(3')-IIIa,blaOXA,fexA,gyrA_T86I=POINT,lnu(C),tet(L),tet(O/M/O)	23S_A2075G=POINT,aad9=PARTIAL,aph(2'')-If,aph(3')-IIIa,blaOXA,fexA,gyrA_T86I=POINT,lnu(C),tet(L),tet(O/M/O)	1	acr3
GCA_024221315.1	-	2019	NULL	China: Shandong	chicken	NULL	NULL	Campylobacter jejuni	CE27	10	10	NULL	23S_A2075G=POINT,aad9,aph(2'')-If,aph(3')-IIIa,blaOXA,fexA,gyrA_T86I=POINT,lnu(C),tet(L),tet(O/M/O)	23S_A2075G=POINT,aad9,aph(2'')-If,aph(3')-IIIa,blaOXA,fexA,gyrA_T86I=POINT,lnu(C),tet(L),tet(O/M/O)	1	acr3
GCA_024221335.1	-	2019	NULL	China: Shandong	chicken	NULL	NULL	Campylobacter jejuni	CE26	10	10	NULL	23S_A2075G=POINT,aad9,aph(2'')-If,aph(3')-IIIa,blaOXA,fexA,gyrA_T86I=POINT,lnu(C),tet(L),tet(O/M/O)	23S_A2075G=POINT,aad9,aph(2'')-If,aph(3')-IIIa,blaOXA,fexA,gyrA_T86I=POINT,lnu(C),tet(L),tet(O/M/O)	1	acr3
GCA_024221575.1	-	2019	NULL	China: Shandong	chicken	NULL	NULL	Campylobacter jejuni	C3B1	10	10	NULL	23S_A2075G=POINT,aad9=PARTIAL,aph(2'')-If,aph(3')-IIIa,blaOXA,fexA,gyrA_T86I=POINT,lnu(C),tet(L),tet(O/M/O)	23S_A2075G=POINT,aad9=PARTIAL,aph(2'')-If,aph(3')-IIIa,blaOXA,fexA,gyrA_T86I=POINT,lnu(C),tet(L),tet(O/M/O)	1	acr3
GCA_024221595.1	-	2019	NULL	China: Shandong	chicken	NULL	NULL	Campylobacter jejuni	C251	10	10	NULL	23S_A2075G=POINT,aad9=PARTIAL,aph(2'')-If,aph(3')-IIIa,blaOXA,fexA,gyrA_T86I=POINT,lnu(C),tet(L),tet(O/M/O)	23S_A2075G=POINT,aad9=PARTIAL,aph(2'')-If,aph(3')-IIIa,blaOXA,fexA,gyrA_T86I=POINT,lnu(C),tet(L),tet(O/M/O)	1	acr3
GCA_024221615.1	-	2019	NULL	China: Shandong	chicken	NULL	NULL	Campylobacter jejuni	C259	10	10	NULL	23S_A2075G=POINT,aad9=PARTIAL,aph(2'')-If,aph(3')-IIIa,blaOXA,fexA,gyrA_T86I=POINT,lnu(C),tet(L),tet(O/M/O)	23S_A2075G=POINT,aad9=PARTIAL,aph(2'')-If,aph(3')-IIIa,blaOXA,fexA,gyrA_T86I=POINT,lnu(C),tet(L),tet(O/M/O)	1	acr3
GCA_024221695.1	-	2019	NULL	China: Shandong	chicken	NULL	NULL	Campylobacter jejuni	C131	10	10	NULL	23S_A2075G=POINT,aad9=PARTIAL,aph(2'')-If,aph(3')-IIIa,blaOXA,fexA,gyrA_T86I=POINT,lnu(C),tet(L),tet(O/M/O)	23S_A2075G=POINT,aad9=PARTIAL,aph(2'')-If,aph(3')-IIIa,blaOXA,fexA,gyrA_T86I=POINT,lnu(C),tet(L),tet(O/M/O)	1	acr3
GCA_015838195.1	5308	2020	clinical	NULL	NULL	NULL	NULL	Campylobacter jejuni	PNUSAC019554	3	3	NULL	blaOXA-193,gyrA_T86I=POINT,tet(O)	blaOXA-193,gyrA_T86I=POINT,tet(O)	0	NULL
GCA_016150195.1	3102	2020	environmental/other	USA:TX	NULL	NULL	chicken carcass	Campylobacter jejuni	FSIS12036411	3	3	NULL	blaOXA-193,gyrA_T86I=POINT,tet(O)	blaOXA-193,gyrA_T86I=POINT,tet(O)	1	arsP
GCA_917880745.1	-	2020	NULL	Netherlands	broiler	NULL	NULL	Campylobacter jejuni	NULL	6	6	NULL	ant(6)=HMM,aph(3')-IIIa,blaOXA-193,gyrA_T86I=POINT,sat4,tet(O)	ant(6)=HMM,aph(3')-IIIa,blaOXA-193,gyrA_T86I=POINT,sat4,tet(O)	1	arsP
GCA_018453505.1	3102	2021	environmental/other	USA:CA	NULL	NULL	chicken carcass	Campylobacter jejuni	FSIS22131456	3	3	NULL	blaOXA-193,gyrA_T86I=POINT,tet(O)	blaOXA-193,gyrA_T86I=POINT,tet(O)	1	arsP
GCA_018707505.1	3102	2021	environmental/other	USA:CA	NULL	NULL	raw intact chicken	Campylobacter jejuni	FSIS22131537	3	3	NULL	blaOXA-193,gyrA_T86I=POINT,tet(O)	blaOXA-193,gyrA_T86I=POINT,tet(O)	1	arsP
GCA_019110685.1	6461	2021	clinical	USA	NULL	NULL	NULL	Campylobacter jejuni	PNUSAC021917	4	4	NULL	50S_L22_A103V=POINT,blaOXA-193,gyrA_T86I=POINT,tet(O)	50S_L22_A103V=POINT,blaOXA-193,gyrA_T86I=POINT,tet(O)	1	arsP=MISTRANSLATION
GCA_019268095.1	-	2021	clinical	NULL	NULL	NULL	NULL	Campylobacter jejuni	PNUSAC022371	2	2	NULL	blaOXA-193,gyrA_T86I=POINT	blaOXA-193,gyrA_T86I=POINT	1	acr3=PARTIAL
GCA_019338685.1	3102	2021	clinical	NULL	NULL	NULL	NULL	Campylobacter jejuni	PNUSAC022527	4	4	NULL	blaOXA-193,gyrA_T86I=POINT,tet(O),tet(O)=PARTIAL_END_OF_CONTIG	blaOXA-193,gyrA_T86I=POINT,tet(O),tet(O)=PARTIAL_END_OF_CONTIG	1	arsP
GCA_019598065.1	6522	2021	clinical	USA	NULL	NULL	NULL	Campylobacter jejuni	PNUSAC023114	7	7	NULL	50S_L22_A103V=POINT,aad9,ant(6)-Ia=PARTIAL,aph(3')-IIIa,blaOXA=PARTIAL_END_OF_CONTIG,gyrA_T86I=POINT,tet(O/M/O)	50S_L22_A103V=POINT,aad9,ant(6)-Ia=PARTIAL,aph(3')-IIIa,blaOXA=PARTIAL_END_OF_CONTIG,gyrA_T86I=POINT,tet(O/M/O)	0	NULL
GCA_019677425.1	3102	2021	environmental/other	USA:FL	NULL	NULL	raw intact chicken	Campylobacter jejuni	FSIS12141836	3	3	NULL	blaOXA-193,gyrA_T86I=POINT,tet(O)	blaOXA-193,gyrA_T86I=POINT,tet(O)	1	arsP
GCA_019966775.1	3102	2021	environmental/other	USA:CA	NULL	NULL	raw intact chicken	Campylobacter jejuni	FSIS22132769	3	3	NULL	blaOXA-193,gyrA_T86I=POINT,tet(O)	blaOXA-193,gyrA_T86I=POINT,tet(O)	1	arsP
GCA_020205365.1	3102	2021	environmental/other	USA:AR	NULL	NULL	Animal-Chicken-Young Chicken (cecal)	Campylobacter jejuni	FSIS12142853	3	3	NULL	blaOXA-193,gyrA_T86I=POINT,tet(O)	blaOXA-193,gyrA_T86I=POINT,tet(O)	1	arsP
GCA_020399545.1	607	2021	clinical	NULL	NULL	NULL	NULL	Campylobacter jejuni	PNUSAC024232	2	2	NULL	blaOXA-184,gyrA_T86I=POINT	blaOXA-184,gyrA_T86I=POINT	2	acr3,arsP
GCA_020569035.1	464	2021	clinical	USA	NULL	NULL	NULL	Campylobacter jejuni	PNUSAC024462	3	3	NULL	50S_L22_A103V=POINT,gyrA_T86I=POINT,tet(O)	50S_L22_A103V=POINT,gyrA_T86I=POINT,tet(O)	2	acr3,arsP
GCA_020890085.1	2535	2021	environmental/other	USA:WA	NULL	NULL	chicken carcass	Campylobacter jejuni	FSIS22106176	1	1	NULL	blaOXA	blaOXA	1	arsP
GCA_022436325.1	-	2021	clinical	NULL	NULL	NULL	NULL	Campylobacter jejuni	PNUSAC026443	3	3	NULL	blaOXA-193,gyrA_T86I=POINT,tet(O)	blaOXA-193,gyrA_T86I=POINT,tet(O)	1	arsP
GCA_022503125.1	-	2022	clinical	USA	NULL	NULL	NULL	Campylobacter jejuni	PNUSAC026567	4	4	NULL	50S_L22_A103V=POINT,blaOXA-193,gyrA_T86I=POINT,tet(O/M/O)	50S_L22_A103V=POINT,blaOXA-193,gyrA_T86I=POINT,tet(O/M/O)	2	acr3,arsP
GCA_022591795.1	-	2022	clinical	NULL	NULL	NULL	NULL	Campylobacter jejuni	PNUSAC026616	10	10	NULL	50S_L22_A103V=POINT,aad9,aad9=PARTIAL,aph(2'')-If,aph(3')-IIIa,blaOXA-184,gyrA_T86I=POINT,lnu(C),tet(O),tet(O)=PARTIAL_END_OF_CONTIG	50S_L22_A103V=POINT,aad9,aad9=PARTIAL,aph(2'')-If,aph(3')-IIIa,blaOXA-184,gyrA_T86I=POINT,lnu(C),tet(O),tet(O)=PARTIAL_END_OF_CONTIG	0	NULL
GCA_023369395.1	-	2022	clinical	USA	NULL	NULL	NULL	Campylobacter jejuni	PNUSAC027850	6	6	NULL	aad9,aph(2'')-If,aph(3')-IIIa,blaOXA-193,gyrA_T86I=POINT,tet(O)	aad9,aph(2'')-If,aph(3')-IIIa,blaOXA-193,gyrA_T86I=POINT,tet(O)	1	arsP
GCA_023533015.1	1233	2022	clinical	USA	NULL	NULL	NULL	Campylobacter jejuni	PNUSAC028042	7	7	NULL	23S_A2075G=POINT,50S_L22_A103V=POINT,aad9,aph(2'')-If,aph(3')-IIIa,gyrA_T86I=POINT,tet(O)	23S_A2075G=POINT,50S_L22_A103V=POINT,aad9,aph(2'')-If,aph(3')-IIIa,gyrA_T86I=POINT,tet(O)	1	arsP
GCA_023640465.1	-	2022	clinical	NULL	NULL	NULL	NULL	Campylobacter jejuni	PNUSAC028167	2	2	NULL	blaOXA-193,gyrA_T86I=POINT	blaOXA-193,gyrA_T86I=POINT	1	acr3=PARTIAL
GCA_024293595.1	2535	2022	clinical	USA	NULL	NULL	NULL	Campylobacter jejuni	PNUSAC029135	1	1	NULL	blaOXA-617	blaOXA-617	0	NULL
GCA_024549305.1	-	2022	clinical	USA	NULL	NULL	NULL	Campylobacter jejuni	PNUSAC029709	3	3	NULL	blaOXA-193,gyrA_T86I=POINT,tet(O)	blaOXA-193,gyrA_T86I=POINT,tet(O)	1	arsP
GCA_024841365.1	-	2022	clinical	USA	NULL	NULL	NULL	Campylobacter jejuni	PNUSAC030286	3	3	NULL	blaOXA-184,gyrA_T86I=POINT,tet(O)	blaOXA-184,gyrA_T86I=POINT,tet(O)	1	arsP
GCA_024843025.1	3102	2022	environmental/other	USA:CA	NULL	NULL	raw intact chicken	Campylobacter jejuni	FSIS12214406	3	3	NULL	blaOXA-193,gyrA_T86I=POINT,tet(O)	blaOXA-193,gyrA_T86I=POINT,tet(O)	0	NULL
GCA_024908475.1	8923	2022	clinical	USA	NULL	NULL	NULL	Campylobacter jejuni	PNUSAC030072	7	7	NULL	aad9,aph(2'')-If,aph(3')-IIIa,blaOXA,blaOXA-184,gyrA_T86I=POINT,tet(O)	aad9,aph(2'')-If,aph(3')-IIIa,blaOXA,blaOXA-184,gyrA_T86I=POINT,tet(O)	2	acr3,arsP
GCA_025031135.1	-	2022	clinical	USA	NULL	NULL	NULL	Campylobacter jejuni	PNUSAC030513	4	4	NULL	23S_A2075G=POINT,blaOXA-193,gyrA_T86I=POINT,tet(O)=PARTIAL_END_OF_CONTIG	23S_A2075G=POINT,blaOXA-193,gyrA_T86I=POINT,tet(O)=PARTIAL_END_OF_CONTIG	0	NULL
GCA_025600275.1	-	2022	clinical	USA	NULL	NULL	NULL	Campylobacter jejuni	PNUSAC031264	7	7	NULL	50S_L22_A103V=POINT,ant(6)=HMM,aph(3')-IIIa,blaOXA-193,gyrA_T86I=POINT,sat4,tet(O)	50S_L22_A103V=POINT,ant(6)=HMM,aph(3')-IIIa,blaOXA-193,gyrA_T86I=POINT,sat4,tet(O)	1	arsP=MISTRANSLATION
GCA_025903065.1	1707	2022	clinical	USA:SC	NULL	NULL	stool	Campylobacter jejuni	PNUSAC031641	3	3	NULL	blaOXA-193,gyrA_T86I=POINT,tet(O)	blaOXA-193,gyrA_T86I=POINT,tet(O)	0	NULL
GCA_025925635.1	354	2022	clinical	USA	NULL	NULL	NULL	Campylobacter jejuni	PNUSAC031700	3	3	NULL	blaOXA-460,gyrA_T86I=POINT,tet(O)	blaOXA-460,gyrA_T86I=POINT,tet(O)	2	acr3,arsP
GCA_026136365.1	-	2022	clinical	USA	NULL	NULL	NULL	Campylobacter jejuni	PNUSAC031942	9	9	NULL	23S_A2075G=POINT,aadE,ant(6)-Ia=PARTIAL,ant(6)-Ia=PARTIAL_END_OF_CONTIG,aph(3')-IIIa,blaOXA-193,gyrA_T86I=POINT,sat4,tet(O)	23S_A2075G=POINT,aadE,ant(6)-Ia=PARTIAL,ant(6)-Ia=PARTIAL_END_OF_CONTIG,aph(3')-IIIa,blaOXA-193,gyrA_T86I=POINT,sat4,tet(O)	2	acr3,arsP
GCA_026259605.1	-	2022	clinical	NULL	NULL	NULL	NULL	Campylobacter jejuni	PNUSAC032039	3	3	NULL	blaOXA-193,gyrA_T86I=POINT,tet(O)	blaOXA-193,gyrA_T86I=POINT,tet(O)	2	acr3,arsP
GCA_027300465.1	2229	2022	clinical	USA	NULL	NULL	NULL	Campylobacter jejuni	PNUSAC032682	6	6	NULL	ant(6)=HMM,aph(3')-IIIa,blaOXA-193,gyrA_T86I=POINT,sat4,tet(O)	ant(6)=HMM,aph(3')-IIIa,blaOXA-193,gyrA_T86I=POINT,sat4,tet(O)	1	arsP
GCA_027794095.1	-	2022	clinical	USA	NULL	NULL	NULL	Campylobacter jejuni	PNUSAC032791	4	4	NULL	aph(3')-IIIa,blaOXA-193,gyrA_T86I=POINT,tet(O)	aph(3')-IIIa,blaOXA-193,gyrA_T86I=POINT,tet(O)	2	acr3,arsP
GCA_028604225.1	3102	2022	environmental/other	USA:CA	NULL	NULL	chicken - young chicken carcass rinse (post-chill)	Campylobacter jejuni	FSIS22311561	3	3	NULL	blaOXA-193,gyrA_T86I=POINT,tet(O)	blaOXA-193,gyrA_T86I=POINT,tet(O)	0	NULL
GCA_028125195.1	-	2023	clinical	USA:SC	NULL	NULL	NULL	Campylobacter jejuni	PNUSAC033066	10	10	NULL	aac(6')-Im,ant(6)=HMM,aph(2'')-IIa,aph(3')-IIIa,blaOXA-184,gyrA_T86I=POINT,sat4=MISTRANSLATION,tet(O),tet(O/M/O)=PARTIAL,tet(O/M/O)=PARTIAL_END_OF_CONTIG	aac(6')-Im,ant(6)=HMM,aph(2'')-IIa,aph(3')-IIIa,blaOXA-184,gyrA_T86I=POINT,sat4=MISTRANSLATION,tet(O),tet(O/M/O)=PARTIAL,tet(O/M/O)=PARTIAL_END_OF_CONTIG	0	NULL
GCA_028291185.1	-	2023	clinical	NULL	NULL	NULL	NULL	Campylobacter jejuni	PNUSAC033168	3	3	NULL	blaOXA-193,gyrA_T86I=POINT,tet(O)	blaOXA-193,gyrA_T86I=POINT,tet(O)	1	acr3
GCA_028424185.1	-	2023	clinical	USA	NULL	NULL	NULL	Campylobacter jejuni	PNUSAC033274	13	13	NULL	aac(6')-Ie/aph(2'')-Ia,ant(6)=HMM,ant(6)-Ia=PARTIAL,aph(3')-IIIa,blaOXA,blaOXA=PARTIAL_END_OF_CONTIG,gyrA_T86I=POINT,lnu(B),lsa(E)=PARTIAL,sat4,spw,spw=PARTIAL,tet(O)	aac(6')-Ie/aph(2'')-Ia,ant(6)=HMM,ant(6)-Ia=PARTIAL,aph(3')-IIIa,blaOXA,blaOXA=PARTIAL_END_OF_CONTIG,gyrA_T86I=POINT,lnu(B),lsa(E)=PARTIAL,sat4,spw,spw=PARTIAL,tet(O)	1	acr3=PARTIAL
GCA_028997225.1	3102	2023	environmental/other	USA:AR	NULL	NULL	chicken - young chicken carcass rinse (post-chill)	Campylobacter jejuni	FSIS22312142	3	3	NULL	blaOXA-193,gyrA_T86I=POINT,tet(O)	blaOXA-193,gyrA_T86I=POINT,tet(O)	1	arsP
GCA_029325755.1	-	2023	clinical	USA	NULL	NULL	NULL	Campylobacter jejuni	PNUSAC034190	13	13	NULL	aac(6')-Im,aad9,aad9=PARTIAL,aadE,ant(6)=HMM,aph(2'')-IIa,aph(3')-IIIa,blaOXA-184,erm(B),gyrA_T86I=POINT,sat4=MISTRANSLATION,tet(O),tet(O/M/O)=PARTIAL	aac(6')-Im,aad9,aad9=PARTIAL,aadE,ant(6)=HMM,aph(2'')-IIa,aph(3')-IIIa,blaOXA-184,erm(B),gyrA_T86I=POINT,sat4=MISTRANSLATION,tet(O),tet(O/M/O)=PARTIAL	0	NULL
GCA_029429245.1	-	2023	clinical	USA	NULL	NULL	NULL	Campylobacter jejuni	PNUSAC034387	10	10	NULL	50S_L22_A103V=POINT,ant(6)=HMM,ant(6)-Ia,aph(3')-IIIa,blaOXA-184,erm(B),gyrA_T86I=POINT,sat4=MISTRANSLATION,spw=PARTIAL,tet(O)	50S_L22_A103V=POINT,ant(6)=HMM,ant(6)-Ia,aph(3')-IIIa,blaOXA-184,erm(B),gyrA_T86I=POINT,sat4=MISTRANSLATION,spw=PARTIAL,tet(O)	0	NULL
GCA_029613765.1	6461	2023	environmental/other	USA:CA	NULL	NULL	raw intact chicken	Campylobacter jejuni	FSIS12320902	4	4	NULL	50S_L22_A103V=POINT,blaOXA=PARTIAL,gyrA_T86I=POINT,tet(O)	50S_L22_A103V=POINT,blaOXA=PARTIAL,gyrA_T86I=POINT,tet(O)	1	arsP=MISTRANSLATION
GCA_009268305.1	5	2008-07-05	clinical	Canada: Alberta	Homo sapiens	Not collected	feces	Campylobacter jejuni	ABH_092	4	4	NULL	50S_L22_A103V=POINT,blaOXA,gyrA_T86I=POINT,tet(O)	50S_L22_A103V=POINT,blaOXA,gyrA_T86I=POINT,tet(O)	1	arsP
GCA_020137935.1	464	2010-07-01	clinical	China: Shanghai	Homo sapiens	Diarrheal	stool	Campylobacter jejuni	SHCJD10C26	2	2	NULL	gyrA_T86I=POINT,tet(O)	gyrA_T86I=POINT,tet(O)	2	acr3,arsP
GCA_001291505.1	814	2011-01-01	NULL	United Kingdom	Chicken	NULL	Supermarket	Campylobacter jejuni	RC427	2	2	NULL	blaOXA-184,tet(O)	blaOXA-184,tet(O)	0	NULL
GCA_001291805.1	814	2011-01-01	NULL	United Kingdom	Chicken	NULL	Supermarket	Campylobacter jejuni	RC270	2	2	NULL	blaOXA-184,tet(O)	blaOXA-184,tet(O)	0	NULL
GCA_001292025.1	814	2011-01-01	NULL	United Kingdom	Chicken	NULL	Supermarket	Campylobacter jejuni	RC169	2	2	NULL	blaOXA-184,tet(O)	blaOXA-184,tet(O)	0	NULL
GCA_001292045.1	814	2011-01-01	NULL	United Kingdom	Chicken	NULL	Supermarket	Campylobacter jejuni	RC526	3	3	NULL	blaOXA-184,gyrA_T86I=POINT,tet(O)	blaOXA-184,gyrA_T86I=POINT,tet(O)	0	NULL
GCA_001292145.1	814	2011-01-01	NULL	United Kingdom	Chicken	NULL	Supermarket	Campylobacter jejuni	RC317	2	2	NULL	blaOXA-184,tet(O)	blaOXA-184,tet(O)	0	NULL
GCA_001292185.1	814	2011-01-01	NULL	United Kingdom	Chicken	NULL	Supermarket	Campylobacter jejuni	RC517	2	2	NULL	blaOXA-184,tet(O)	blaOXA-184,tet(O)	0	NULL
GCA_001292285.1	814	2011-01-01	NULL	United Kingdom	Chicken	NULL	Supermarket	Campylobacter jejuni	RC168	2	2	NULL	blaOXA-184,tet(O)	blaOXA-184,tet(O)	0	NULL
GCA_001292385.1	814	2011-01-01	NULL	United Kingdom	Chicken	NULL	Supermarket	Campylobacter jejuni	RC280	2	2	NULL	blaOXA-184,tet(O)	blaOXA-184,tet(O)	0	NULL
GCA_001420435.1	1953	2011-06-01	NULL	Malaysia: Selangor	NULL	NULL	poultry	Campylobacter jejuni	2865	6	6	NULL	50S_L22_A103V=POINT,aph(3')-IIIa,blaOXA-193,gyrA_T86I=POINT,rpsL_K43R=POINT,tet(O)	50S_L22_A103V=POINT,aph(3')-IIIa,blaOXA-193,gyrA_T86I=POINT,rpsL_K43R=POINT,tet(O)	2	acr3,arsP
GCA_001420455.1	-	2011-06-01	NULL	Malaysia: Selangor	NULL	NULL	poultry	Campylobacter jejuni	2871	6	6	NULL	ant(6)-Ia=PARTIAL,aph(3')-IIIa,blaOXA-184,gyrA_T86I=POINT,sat4,tet(O)	ant(6)-Ia=PARTIAL,aph(3')-IIIa,blaOXA-184,gyrA_T86I=POINT,sat4,tet(O)	2	acr3,arsP
GCA_001420485.1	-	2011-06-01	NULL	Malaysia: Selangor	NULL	NULL	Poultry	Campylobacter jejuni	2868	5	5	NULL	23S_A2075G=POINT,aph(3')-IIIa,blaOXA-184,gyrA_T86I=POINT,tet(O)	23S_A2075G=POINT,aph(3')-IIIa,blaOXA-184,gyrA_T86I=POINT,tet(O)	2	acr3,arsP
GCA_020137545.1	2031	2011-07-01	clinical	China: Shanghai	Homo sapiens	Diarrheal	stool	Campylobacter jejuni	SH-CJD11C680	4	4	NULL	23S_A2075G=POINT,aph(2'')-If,blaOXA-193,gyrA_T86I=POINT	23S_A2075G=POINT,aph(2'')-If,blaOXA-193,gyrA_T86I=POINT	2	acr3,arsP
GCA_021483565.1	462	2013-03-09	clinical	Sweden: Uppsala	Homo sapiens	Campylobacteriosis	feces	Campylobacter jejuni subsp. jejuni	E00	3	3	NULL	50S_L22_A103V=POINT,gyrA_T86I=POINT,tet(O)	50S_L22_A103V=POINT,gyrA_T86I=POINT,tet(O)	2	acr3,arsP
GCA_017644905.1	814	2013-07-08	NULL	Ireland	Gallus gallus	NULL	broiler caeca 9	Campylobacter jejuni	LK151	2	2	NULL	blaOXA-184,tet(O)	blaOXA-184,tet(O)	0	NULL
GCA_017644945.1	814	2013-07-08	NULL	Ireland	Gallus gallus	NULL	broiler caeca 10	Campylobacter jejuni	LK152	2	2	NULL	blaOXA-184,tet(O)	blaOXA-184,tet(O)	0	NULL
GCA_017645045.1	814	2013-07-08	NULL	Ireland	Gallus gallus	NULL	broiler caeca	Campylobacter jejuni	LK156	2	2	NULL	blaOXA-184,tet(O)	blaOXA-184,tet(O)	0	NULL
GCA_947044865.1	904	2014-06-21	clinical	Spain	NULL	NULL	Human stool	Campylobacter jejuni	NULL	3	3	NULL	blaOXA-184,gyrA_T86I=POINT,tet(O)	blaOXA-184,gyrA_T86I=POINT,tet(O)	2	acr3,arsP
GCA_023508215.1	2842	2015-07-01	clinical	China: Shanghai	Homo sapiens	diarrhea	feces	Campylobacter jejuni	SH15CH38	6	6	NULL	aad9,aadE,blaOXA-595,erm(B),gyrA_T86I=POINT,tet(O/M/O)	aad9,aadE,blaOXA-595,erm(B),gyrA_T86I=POINT,tet(O/M/O)	2	acr3,arsP
GCA_012168155.1	2109	2016-05-19	clinical	USA:MD	Homo sapiens	NULL	stool	Campylobacter jejuni	PNUSAC014526	12	12	NULL	23S_A2075G=POINT,aad9,aad9=PARTIAL,aad9=PARTIAL_END_OF_CONTIG,aadE,aph(2'')-Ih,aph(3')-IIIa,blaOXA-193,gyrA_T86I=POINT,sat4,tet(O),tet(O)=PARTIAL_END_OF_CONTIG	23S_A2075G=POINT,aad9,aad9=PARTIAL,aad9=PARTIAL_END_OF_CONTIG,aadE,aph(2'')-Ih,aph(3')-IIIa,blaOXA-193,gyrA_T86I=POINT,sat4,tet(O),tet(O)=PARTIAL_END_OF_CONTIG	0	NULL
GCA_004924295.1	-	2016-06-04	environmental/other	China: Guangzhou	chicken	NULL	cecum	Campylobacter jejuni	BC	10	10	NULL	aad9,aadE,aph(2'')-If,aph(3')-IIIa,blaOXA-631,catA13,erm(B),gyrA_T86I=POINT,tet(O),tet(O)=PARTIAL	aad9,aadE,aph(2'')-If,aph(3')-IIIa,blaOXA-631,catA13,erm(B),gyrA_T86I=POINT,tet(O),tet(O)=PARTIAL	1	arsP
GCA_023508285.1	6953	2016-07-01	clinical	China: Shenzhen	chicken	Health	feces	Campylobacter coli	c025	7	7	NULL	50S_L22_A103V=POINT,aad9=PARTIAL,aadE,blaOXA-489,erm(B),gyrA_T86I=POINT,tet(O)	50S_L22_A103V=POINT,aad9=PARTIAL,aadE,blaOXA-489,erm(B),gyrA_T86I=POINT,tet(O)	0	NULL
GCA_024181745.1	6962	2016-07-01	clinical	China: Shenzhen	chicken	Health	feces	Campylobacter jejuni	c021	8	8	NULL	aad9=PARTIAL,aadE,aph(2'')-If,aph(3')-IIIa,blaOXA-184,erm(B),gyrA_T86I=POINT,tet(O/M/O)	aad9=PARTIAL,aadE,aph(2'')-If,aph(3')-IIIa,blaOXA-184,erm(B),gyrA_T86I=POINT,tet(O/M/O)	1	acr3
GCA_005192835.1	-	2016-08-08	clinical	USA	NULL	NULL	NULL	Campylobacter jejuni	PNUSAC002686	1	1	NULL	blaOXA	blaOXA	1	arsP
GCA_026199495.1	2328	2017-01-16	environmental/other	South Korea	NULL	NULL	Retail raw chicken	Campylobacter jejuni	CW08	3	3	NULL	blaOXA-193,gyrA_T86I=POINT,tet(O)	blaOXA-193,gyrA_T86I=POINT,tet(O)	2	acr3,arsP
GCA_007923225.1	572	2017-05-15	clinical	United Kingdom: Northampton	Homo sapiens	NULL	NULL	Campylobacter jejuni	221090	1	1	NULL	blaOXA-193	blaOXA-193	0	NULL
GCA_026200645.1	904	2017-06-03	environmental/other	South Korea	NULL	NULL	Retail raw chicken	Campylobacter jejuni	CS05	3	3	NULL	blaOXA-184,gyrA_T86I=POINT,tet(O)	blaOXA-184,gyrA_T86I=POINT,tet(O)	2	acr3,arsP
GCA_026200075.1	5229	2017-07-17	environmental/other	South Korea	NULL	NULL	Retail raw chicken	Campylobacter jejuni	CS42	3	3	NULL	blaOXA-193,gyrA_T86I=POINT,tet(O)	blaOXA-193,gyrA_T86I=POINT,tet(O)	2	acr3,arsP
GCA_026200015.1	5229	2017-07-19	environmental/other	South Korea	NULL	NULL	Retail raw chicken	Campylobacter jejuni	CS43	3	3	NULL	blaOXA-193,gyrA_T86I=POINT,tet(O)	blaOXA-193,gyrA_T86I=POINT,tet(O)	2	acr3,arsP
GCA_026200055.1	904	2017-07-19	environmental/other	South Korea	NULL	NULL	Retail raw chicken	Campylobacter jejuni	CS38	3	3	NULL	blaOXA-184,gyrA_T86I=POINT,tet(O)	blaOXA-184,gyrA_T86I=POINT,tet(O)	2	acr3,arsP
GCA_026200135.1	904	2017-07-20	environmental/other	South Korea	NULL	NULL	Retail raw chicken	Campylobacter jejuni	CS36	3	3	NULL	blaOXA-184,gyrA_T86I=POINT,tet(O)	blaOXA-184,gyrA_T86I=POINT,tet(O)	2	acr3,arsP
GCA_005179115.1	-	2017-09-22	clinical	USA	NULL	NULL	NULL	Campylobacter jejuni	PNUSAC003606	1	1	NULL	blaOXA	blaOXA	1	arsP
GCA_019603535.1	8088	2018-03-23	clinical	New Zealand	Homo sapiens	NULL	NULL	Campylobacter jejuni	SC0044	3	3	NULL	50S_L22_A103V=POINT,gyrA_T86I=POINT,tet(O)	50S_L22_A103V=POINT,gyrA_T86I=POINT,tet(O)	2	acr3,arsP
GCA_019611155.1	-	2018-04-06	clinical	New Zealand	Homo sapiens	NULL	NULL	Campylobacter jejuni	SC0069	7	7	NULL	aph(2'')-If,blaOXA-631,cat-TC=MISTRANSLATION,fexA,gyrA_T86I=POINT,tet(L),tet(O/M/O)	aph(2'')-If,blaOXA-631,cat-TC=MISTRANSLATION,fexA,gyrA_T86I=POINT,tet(L),tet(O/M/O)	2	acr3=PARTIAL,arsP
GCA_019605405.1	-	2018-04-13	clinical	New Zealand	Homo sapiens	NULL	NULL	Campylobacter jejuni	SC0106	6	6	NULL	50S_L22_A103V=POINT,aph(3')-IIIa,blaOXA-193,gyrA_T86I=POINT,sat4,tet(O)	50S_L22_A103V=POINT,aph(3')-IIIa,blaOXA-193,gyrA_T86I=POINT,sat4,tet(O)	1	arsP=MISTRANSLATION
GCA_019632185.1	2081	2018-05-18	clinical	New Zealand	Homo sapiens	NULL	NULL	Campylobacter jejuni	SC0235	4	4	NULL	50S_L22_A103V=POINT,blaOXA-193,gyrA_T86I=POINT,tet(O/M/O)	50S_L22_A103V=POINT,blaOXA-193,gyrA_T86I=POINT,tet(O/M/O)	2	acr3,arsP
GCA_019632245.1	4258	2018-05-18	clinical	New Zealand	Homo sapiens	NULL	NULL	Campylobacter jejuni	SC0234	5	5	NULL	50S_L22_A103V=POINT,aph(3')-IIIa,blaOXA,gyrA_T86I=POINT,tet(O)	50S_L22_A103V=POINT,aph(3')-IIIa,blaOXA,gyrA_T86I=POINT,tet(O)	1	acr3
GCA_019633085.1	8556	2018-06-08	clinical	New Zealand	Homo sapiens	NULL	NULL	Campylobacter jejuni	SC0291	8	8	NULL	aad9,aadE,ant(6)-Ia=PARTIAL,aph(3')-IIIa,blaOXA-193,gyrA_T86I=POINT,sat4,tet(O)	aad9,aadE,ant(6)-Ia=PARTIAL,aph(3')-IIIa,blaOXA-193,gyrA_T86I=POINT,sat4,tet(O)	1	arsP
GCA_019631385.1	45	2018-06-12	NULL	New Zealand	Gallus gallus	NULL	NULL	Campylobacter jejuni	SC0310	1	1	NULL	blaOXA-193	blaOXA-193	1	acr3
GCA_019630985.1	45	2018-06-15	NULL	New Zealand	Bos taurus taurus	NULL	NULL	Campylobacter jejuni	SC0338	1	1	NULL	blaOXA-193	blaOXA-193	1	acr3
GCA_019630725.1	45	2018-06-22	clinical	New Zealand	Homo sapiens	NULL	NULL	Campylobacter jejuni	SC0363	1	1	NULL	blaOXA-193	blaOXA-193	1	acr3
GCA_019624605.1	50	2018-07-06	clinical	New Zealand	Homo sapiens	NULL	NULL	Campylobacter jejuni	SC0431	3	3	NULL	blaOXA,gyrA_T86I=POINT,tet(O)	blaOXA,gyrA_T86I=POINT,tet(O)	1	arsP=MISTRANSLATION
GCA_019624645.1	2535	2018-07-06	clinical	New Zealand	Homo sapiens	NULL	NULL	Campylobacter jejuni	SC0430	1	1	NULL	blaOXA-617	blaOXA-617	1	arsP
GCA_019629755.1	2535	2018-07-06	clinical	New Zealand	Homo sapiens	NULL	NULL	Campylobacter jejuni	SC0427	1	1	NULL	blaOXA-617	blaOXA-617	1	arsP
GCA_022045305.1	6244	2018-07-10	environmental/other	Ecuador:Pichincha	NULL	NULL	caecum content (Gallus gallus domesticus)	Campylobacter jejuni	U1445c	3	3	NULL	blaOXA-193,gyrA_T86I=POINT,tet(O)	blaOXA-193,gyrA_T86I=POINT,tet(O)	1	arsP
GCA_010359765.2	464	2018-07-12	clinical	Chile	Homo sapiens	NULL	stool	Campylobacter jejuni	CFSAN096299	4	4	NULL	50S_L22_A103V=POINT,blaOXA-193,gyrA_T86I=POINT,tet(O)	50S_L22_A103V=POINT,blaOXA-193,gyrA_T86I=POINT,tet(O)	2	acr3,arsP
GCA_019624425.1	859	2018-07-19	clinical	New Zealand	Homo sapiens	NULL	NULL	Campylobacter jejuni	SC0471	3	3	NULL	blaOXA-193,gyrA_T86I=POINT,tet(O)	blaOXA-193,gyrA_T86I=POINT,tet(O)	2	acr3,arsP
GCA_019629285.1	51	2018-07-20	clinical	New Zealand	Homo sapiens	NULL	NULL	Campylobacter jejuni	SC0459	3	3	NULL	blaOXA,gyrA_T86I=POINT,tet(O)	blaOXA,gyrA_T86I=POINT,tet(O)	2	acr3,arsP
GCA_019628805.1	45	2018-07-27	clinical	New Zealand	Homo sapiens	NULL	NULL	Campylobacter jejuni	SC0492	1	1	NULL	blaOXA-193	blaOXA-193	1	acr3
GCA_019632755.1	5686	2018-08-10	clinical	New Zealand	Homo sapiens	NULL	NULL	Campylobacter jejuni	SC0527	4	4	NULL	50S_L22_A103V=POINT,blaOXA-184,gyrA_T86I=POINT,tet(O/M/O)	50S_L22_A103V=POINT,blaOXA-184,gyrA_T86I=POINT,tet(O/M/O)	1	arsP
GCA_019628235.1	2328	2018-08-17	clinical	New Zealand	Homo sapiens	NULL	NULL	Campylobacter jejuni	SC0559	3	3	NULL	blaOXA-193,gyrA_T86I=POINT,tet(O)	blaOXA-193,gyrA_T86I=POINT,tet(O)	2	acr3,arsP
GCA_019623495.1	-	2018-08-31	clinical	New Zealand	Homo sapiens	NULL	NULL	Campylobacter jejuni	SC0625	5	5	NULL	aad9,aadE,blaOXA,gyrA_T86I=POINT,tet(O)=PARTIAL_END_OF_CONTIG	aad9,aadE,blaOXA,gyrA_T86I=POINT,tet(O)=PARTIAL_END_OF_CONTIG	1	arsP
GCA_019627385.1	2081	2018-08-31	clinical	New Zealand	Homo sapiens	NULL	NULL	Campylobacter jejuni	SC0628	4	4	NULL	50S_L22_A103V=POINT,blaOXA-193,gyrA_T86I=POINT,tet(O/M/O)	50S_L22_A103V=POINT,blaOXA-193,gyrA_T86I=POINT,tet(O/M/O)	2	acr3,arsP
GCA_019627045.1	8556	2018-09-07	clinical	New Zealand	Homo sapiens	NULL	NULL	Campylobacter jejuni	SC0654	8	8	NULL	aad9,aadE,ant(6)-Ia=PARTIAL,aph(3')-IIIa,blaOXA-193,gyrA_T86I=POINT,sat4,tet(O)	aad9,aadE,ant(6)-Ia=PARTIAL,aph(3')-IIIa,blaOXA-193,gyrA_T86I=POINT,sat4,tet(O)	1	arsP
GCA_019622365.1	2535	2018-09-21	clinical	New Zealand	Homo sapiens	NULL	NULL	Campylobacter jejuni	SC0738	1	1	NULL	blaOXA-617	blaOXA-617	1	arsP
GCA_019626285.1	45	2018-09-21	clinical	New Zealand	Homo sapiens	NULL	NULL	Campylobacter jejuni	SC0724	1	1	NULL	blaOXA-193	blaOXA-193	1	acr3
GCA_019621985.1	45	2018-10-02	clinical	New Zealand	Homo sapiens	NULL	NULL	Campylobacter jejuni	SC0759	1	1	NULL	blaOXA-193	blaOXA-193	1	acr3
GCA_019621995.1	45	2018-10-02	clinical	New Zealand	Homo sapiens	NULL	NULL	Campylobacter jejuni	SC0758	1	1	NULL	blaOXA-193	blaOXA-193	1	acr3
GCA_019621135.1	-	2018-10-12	clinical	New Zealand	Homo sapiens	NULL	NULL	Campylobacter jejuni	SC0800	4	4	NULL	50S_L22_A103V=POINT,blaOXA-193,gyrA_T86I=POINT,tet(O/M/O)	50S_L22_A103V=POINT,blaOXA-193,gyrA_T86I=POINT,tet(O/M/O)	2	acr3,arsP
GCA_019621285.1	-	2018-10-12	clinical	New Zealand	Homo sapiens	NULL	NULL	Campylobacter jejuni	SC0794	1	1	NULL	blaOXA	blaOXA	0	NULL
GCA_019618475.1	2535	2018-11-09	clinical	New Zealand	Homo sapiens	NULL	NULL	Campylobacter jejuni	SC0966	1	1	NULL	blaOXA-617	blaOXA-617	1	arsP
GCA_019617655.1	8658	2018-11-23	clinical	New Zealand	Homo sapiens	NULL	NULL	Campylobacter jejuni	SC1034	4	4	NULL	50S_L22_A103V=POINT,blaOXA-193,gyrA_T86I=POINT,tet(O)	50S_L22_A103V=POINT,blaOXA-193,gyrA_T86I=POINT,tet(O)	2	acr3,arsP
GCA_019614495.1	45	2018-11-29	clinical	New Zealand	Homo sapiens	NULL	NULL	Campylobacter jejuni	SC1094	1	1	NULL	blaOXA-193	blaOXA-193	1	acr3
GCA_019616955.1	45	2018-11-30	clinical	New Zealand	Homo sapiens	NULL	NULL	Campylobacter jejuni	SC1087	1	1	NULL	blaOXA-193	blaOXA-193	1	acr3
GCA_007845775.1	2988	2018-12-03	clinical	China: Hangzhou	Homo sapiens	diarrhea	anal swab	Campylobacter jejuni	CAM19-010	3	3	NULL	blaOXA-460,gyrA_T86I=POINT,tet(O)	blaOXA-460,gyrA_T86I=POINT,tet(O)	2	acr3,arsP
GCA_007845785.1	2988	2018-12-03	clinical	China: Hangzhou	Homo sapiens	diarrhea	anal swab	Campylobacter jejuni	CAM19-028	3	3	NULL	blaOXA-460,gyrA_T86I=POINT,tet(O)	blaOXA-460,gyrA_T86I=POINT,tet(O)	2	acr3,arsP
GCA_007845825.1	2988	2018-12-03	clinical	China: Hangzhou	Homo sapiens	diarrhea	anal swab	Campylobacter jejuni	CAM19-021	3	3	NULL	blaOXA-460,gyrA_T86I=POINT,tet(O)	blaOXA-460,gyrA_T86I=POINT,tet(O)	2	acr3,arsP
GCA_007845845.1	2988	2018-12-03	clinical	China: Hangzhou	Homo sapiens	diarrhea	anal swab	Campylobacter jejuni	CAM19-027	3	3	NULL	blaOXA-460,gyrA_T86I=POINT,tet(O)	blaOXA-460,gyrA_T86I=POINT,tet(O)	2	acr3,arsP
GCA_007845865.1	8149	2018-12-03	clinical	China: Hangzhou	Homo sapiens	diarrhea	anal swab	Campylobacter jejuni	CAM19-033	7	7	NULL	aadE,ant(6)-Ia=PARTIAL,aph(3')-IIIa,blaOXA-193,gyrA_T86I=POINT,sat4,tet(O)	aadE,ant(6)-Ia=PARTIAL,aph(3')-IIIa,blaOXA-193,gyrA_T86I=POINT,sat4,tet(O)	2	acr3,arsP
GCA_007845875.1	2988	2018-12-03	clinical	China: Hangzhou	Homo sapiens	diarrhea	anal swab	Campylobacter jejuni	CAM19-037	3	3	NULL	blaOXA-460,gyrA_T86I=POINT,tet(O)	blaOXA-460,gyrA_T86I=POINT,tet(O)	2	acr3,arsP
GCA_007845885.1	2988	2018-12-03	clinical	China: Hangzhou	Homo sapiens	diarrhea	anal swab	Campylobacter jejuni	CAM19-018	3	3	NULL	blaOXA-460,gyrA_T86I=POINT,tet(O)	blaOXA-460,gyrA_T86I=POINT,tet(O)	2	acr3,arsP
GCA_007845935.1	2988	2018-12-03	clinical	China: Hangzhou	Homo sapiens	diarrhea	anal swab	Campylobacter jejuni	CAM19-020	3	3	NULL	blaOXA-460,gyrA_T86I=POINT,tet(O)	blaOXA-460,gyrA_T86I=POINT,tet(O)	2	acr3,arsP
GCA_007845945.1	2988	2018-12-03	clinical	China: Hangzhou	Homo sapiens	diarrhea	anal swab	Campylobacter jejuni	CAM19-008	3	3	NULL	blaOXA-460,gyrA_T86I=POINT,tet(O)	blaOXA-460,gyrA_T86I=POINT,tet(O)	2	acr3,arsP
GCA_007845955.1	2988	2018-12-03	clinical	China: Hangzhou	Homo sapiens	diarrhea	anal swab	Campylobacter jejuni	CAM19-013	3	3	NULL	blaOXA-460,gyrA_T86I=POINT,tet(O)	blaOXA-460,gyrA_T86I=POINT,tet(O)	2	acr3,arsP
GCA_007845975.1	2988	2018-12-03	clinical	China: Hangzhou	Homo sapiens	diarrhea	anal swab	Campylobacter jejuni	CAM19-016	3	3	NULL	blaOXA-460,gyrA_T86I=POINT,tet(O)	blaOXA-460,gyrA_T86I=POINT,tet(O)	2	acr3,arsP
GCA_007846005.1	2988	2018-12-03	clinical	China: Hangzhou	Homo sapiens	diarrhea	anal swab	Campylobacter jejuni	CAM19-019	3	3	NULL	blaOXA-460,gyrA_T86I=POINT,tet(O)	blaOXA-460,gyrA_T86I=POINT,tet(O)	2	acr3,arsP
GCA_007846035.1	2988	2018-12-03	clinical	China: Hangzhou	Homo sapiens	diarrhea	anal swab	Campylobacter jejuni	CAM19-026	3	3	NULL	blaOXA-460,gyrA_T86I=POINT,tet(O)	blaOXA-460,gyrA_T86I=POINT,tet(O)	2	acr3,arsP
GCA_007846045.1	2988	2018-12-03	clinical	China: Hangzhou	Homo sapiens	diarrhea	anal swab	Campylobacter jejuni	CAM19-015	3	3	NULL	blaOXA-460,gyrA_T86I=POINT,tet(O)	blaOXA-460,gyrA_T86I=POINT,tet(O)	2	acr3,arsP
GCA_007846055.1	2988	2018-12-03	clinical	China: Hangzhou	Homo sapiens	diarrhea	anal swab	Campylobacter jejuni	CAM19-014	3	3	NULL	blaOXA-460,gyrA_T86I=POINT,tet(O)	blaOXA-460,gyrA_T86I=POINT,tet(O)	2	acr3,arsP
GCA_019614095.1	45	2018-12-06	clinical	New Zealand	Homo sapiens	NULL	NULL	Campylobacter jejuni	SC1118	1	1	NULL	blaOXA-193	blaOXA-193	1	acr3
GCA_019614205.1	45	2018-12-06	clinical	New Zealand	Homo sapiens	NULL	NULL	Campylobacter jejuni	SC1113	1	1	NULL	blaOXA-193	blaOXA-193	1	acr3
GCA_019615605.1	2535	2018-12-06	clinical	New Zealand	Homo sapiens	NULL	NULL	Campylobacter jejuni	SC1104	1	1	NULL	blaOXA-617	blaOXA-617	1	arsP
GCA_019613545.1	2535	2018-12-07	clinical	New Zealand	Homo sapiens	NULL	NULL	Campylobacter jejuni	SC1165	1	1	NULL	blaOXA-617	blaOXA-617	1	arsP
GCA_019613695.1	45	2018-12-07	NULL	New Zealand	Bos taurus taurus	NULL	NULL	Campylobacter jejuni	SC1139	1	1	NULL	blaOXA-193	blaOXA-193	1	acr3
GCA_019616785.1	45	2018-12-11	clinical	New Zealand	Homo sapiens	NULL	NULL	Campylobacter jejuni	SC1180	1	1	NULL	blaOXA-193	blaOXA-193	1	acr3
GCA_019612775.1	45	2018-12-20	clinical	New Zealand	Homo sapiens	NULL	NULL	Campylobacter jejuni	SC1244	1	1	NULL	blaOXA-193	blaOXA-193	1	acr3
GCA_019612155.1	45	2018-12-28	clinical	New Zealand	Homo sapiens	NULL	NULL	Campylobacter jejuni	SC1296	1	1	NULL	blaOXA-193	blaOXA-193	1	acr3
GCA_019612205.1	45	2018-12-28	clinical	New Zealand	Homo sapiens	NULL	NULL	Campylobacter jejuni	SC1286	1	1	NULL	blaOXA-193	blaOXA-193	1	acr3
GCA_019608285.1	45	2019-01-25	NULL	New Zealand	Ovis aries	NULL	NULL	Campylobacter jejuni	SC1492	1	1	NULL	blaOXA-193	blaOXA-193	1	acr3
GCA_019606865.1	45	2019-02-22	clinical	New Zealand	Homo sapiens	NULL	NULL	Campylobacter jejuni	SC1605	1	1	NULL	blaOXA-193	blaOXA-193	1	acr3
GCA_029542565.1	-	2019-03-03	environmental/other	China	pig	NULL	NULL	Campylobacter coli	QL_1_15	14	14	NULL	aac(6')-Ie/aph(2'')-Ia,aad9=PARTIAL,aadE,ant(6)=HMM,aph(3')-IIIa,blaOXA-193,catA13,erm(B),fexA,gyrA_T86I=POINT,optrA,sat4,tet(O)=PARTIAL,tet(O/M/O)	aac(6')-Ie/aph(2'')-Ia,aad9=PARTIAL,aadE,ant(6)=HMM,aph(3')-IIIa,blaOXA-193,catA13,erm(B),fexA,gyrA_T86I=POINT,optrA,sat4,tet(O)=PARTIAL,tet(O/M/O)	1	acr3=PARTIAL
GCA_019609285.1	45	2019-03-15	clinical	New Zealand	Homo sapiens	NULL	NULL	Campylobacter jejuni	SC1684	1	1	NULL	blaOXA-193	blaOXA-193	1	acr3
GCA_014469435.1	-	2020-08-24	environmental/other	USA	NULL	NULL	Small intestine	Campylobacter jejuni	PNUSAC018037	1	1	NULL	blaOXA	blaOXA	0	NULL
GCA_020522405.1	-	2021-01-01	environmental/other	USA:MI	NULL	NULL	NULL	Campylobacter jejuni	PNUSAC023589	1	1	NULL	blaOXA-616	blaOXA-616	0	NULL
GCA_005065445.1	775	2007-06	clinical	USA	NULL	NULL	stool	Campylobacter jejuni	PNUSAC004464	3	3	NULL	50S_L22_A103V=POINT,blaOXA-603,gyrA_T86I=POINT	50S_L22_A103V=POINT,blaOXA-603,gyrA_T86I=POINT	0	NULL
GCA_004981225.1	2109	2007-07	environmental/other	USA:WY	canine	NULL	Canine Stool	Campylobacter jejuni	PNUSAC003106	10	10	NULL	23S_A2075G=POINT,aad9,aadE,aph(2'')-Ih,aph(3')-IIIa,blaOXA-193,gyrA_T86I=POINT,sat4,tet(O),tet(O)=PARTIAL_END_OF_CONTIG	23S_A2075G=POINT,aad9,aadE,aph(2'')-Ih,aph(3')-IIIa,blaOXA-193,gyrA_T86I=POINT,sat4,tet(O),tet(O)=PARTIAL_END_OF_CONTIG	0	NULL
GCA_005079065.1	2109	2007-10	clinical	USA	NULL	NULL	stool	Campylobacter jejuni	PNUSAC004506	12	12	NULL	23S_A2075G=POINT,aad9,aad9=PARTIAL,aad9=PARTIAL_END_OF_CONTIG,aadE,aph(2'')-Ih,aph(3')-IIIa,blaOXA-193,gyrA_T86I=POINT,sat4,tet(O),tet(O)=PARTIAL_END_OF_CONTIG	23S_A2075G=POINT,aad9,aad9=PARTIAL,aad9=PARTIAL_END_OF_CONTIG,aadE,aph(2'')-Ih,aph(3')-IIIa,blaOXA-193,gyrA_T86I=POINT,sat4,tet(O),tet(O)=PARTIAL_END_OF_CONTIG	0	NULL
GCA_005084375.1	2109	2007-10	clinical	USA	NULL	NULL	stool	Campylobacter jejuni	PNUSAC004499	4	4	NULL	23S_A2075G=POINT,blaOXA-193,gyrA_T86I=POINT,tet(O)	23S_A2075G=POINT,blaOXA-193,gyrA_T86I=POINT,tet(O)	0	NULL
GCA_005198195.1	400	2007-11	clinical	USA	NULL	NULL	stool	Campylobacter jejuni	PNUSAC004514	8	8	NULL	50S_L22_A103V=POINT,aac(6')-Im,aph(2'')-IIa,aph(3')-IIIa,blaOXA,blaOXA-193,gyrA_T86I=POINT,tet(O)	50S_L22_A103V=POINT,aac(6')-Im,aph(2'')-IIa,aph(3')-IIIa,blaOXA,blaOXA-193,gyrA_T86I=POINT,tet(O)	2	acr3,arsP
GCA_005081785.1	2109	2007-12	clinical	USA	NULL	NULL	stool	Campylobacter jejuni	PNUSAC004520	12	12	NULL	23S_A2075G=POINT,aad9,aad9=PARTIAL,aad9=PARTIAL_END_OF_CONTIG,aadE,aph(2'')-Ih,aph(3')-IIIa,blaOXA-193,gyrA_T86I=POINT,sat4,tet(O),tet(O)=PARTIAL	23S_A2075G=POINT,aad9,aad9=PARTIAL,aad9=PARTIAL_END_OF_CONTIG,aadE,aph(2'')-Ih,aph(3')-IIIa,blaOXA-193,gyrA_T86I=POINT,sat4,tet(O),tet(O)=PARTIAL	0	NULL
GCA_004979705.1	2109	2008-01	clinical	USA:WY	NULL	NULL	NULL	Campylobacter jejuni	PNUSAC002983	11	11	NULL	23S_A2075G=POINT,aad9,aad9=PARTIAL_END_OF_CONTIG,aadE,aph(2'')-Ih,aph(3')-IIIa,aph(3')-IIIa=PARTIAL_END_OF_CONTIG,blaOXA-193,gyrA_T86I=POINT,sat4,tet(O)=PARTIAL_END_OF_CONTIG	23S_A2075G=POINT,aad9,aad9=PARTIAL_END_OF_CONTIG,aadE,aph(2'')-Ih,aph(3')-IIIa,aph(3')-IIIa=PARTIAL_END_OF_CONTIG,blaOXA-193,gyrA_T86I=POINT,sat4,tet(O)=PARTIAL_END_OF_CONTIG	0	NULL
GCA_005338465.1	5	2008-07	clinical	USA	NULL	NULL	NULL	Campylobacter jejuni	PNUSAC005291	4	4	NULL	50S_L22_A103V=POINT,blaOXA-193,gyrA_T86I=POINT,tet(O/M/O)	50S_L22_A103V=POINT,blaOXA-193,gyrA_T86I=POINT,tet(O/M/O)	1	arsP
GCA_008133745.1	572	2009-02	clinical	United Kingdom: United Kingdom	Homo sapiens	Not available	human	Campylobacter jejuni	329265	2	2	NULL	blaOXA-193,gyrA_T86I=POINT	blaOXA-193,gyrA_T86I=POINT	0	NULL
GCA_004852415.1	-	2009-05	clinical	USA	NULL	NULL	stool	Campylobacter jejuni	PNUSAC007886	3	3	NULL	blaOXA-193,gyrA_T86I=POINT,tet(O)	blaOXA-193,gyrA_T86I=POINT,tet(O)	2	acr3,arsP
GCA_005056205.1	2109	2010-05	clinical	USA:WY	NULL	NULL	stool	Campylobacter jejuni	PNUSAC003364	11	11	NULL	23S_A2075G=POINT,aad9,aad9=PARTIAL,aadE,aph(2'')-Ih,aph(3')-IIIa,blaOXA-193,gyrA_T86I=POINT,sat4,tet(O),tet(O)=PARTIAL_END_OF_CONTIG	23S_A2075G=POINT,aad9,aad9=PARTIAL,aadE,aph(2'')-Ih,aph(3')-IIIa,blaOXA-193,gyrA_T86I=POINT,sat4,tet(O),tet(O)=PARTIAL_END_OF_CONTIG	0	NULL
GCA_005185405.1	2109	2010-09	clinical	USA:WY	NULL	NULL	stool	Campylobacter jejuni	PNUSAC002985	10	10	NULL	23S_A2075G=POINT,aad9,aadE,aph(2'')-Ih,aph(3')-IIIa,blaOXA-193,gyrA_T86I=POINT,sat4,tet(O),tet(O)=PARTIAL_END_OF_CONTIG	23S_A2075G=POINT,aad9,aadE,aph(2'')-Ih,aph(3')-IIIa,blaOXA-193,gyrA_T86I=POINT,sat4,tet(O),tet(O)=PARTIAL_END_OF_CONTIG	0	NULL
GCA_005296165.1	2109	2011-06	clinical	USA:WY	NULL	NULL	stool	Campylobacter jejuni	PNUSAC003101	12	12	NULL	23S_A2075G=POINT,aad9,aad9=PARTIAL_END_OF_CONTIG,aadE,aph(2'')-Ih,aph(3')-IIIa,blaOXA-193,gyrA_T86I=POINT,sat4,sat4=PARTIAL_END_OF_CONTIG,tet(O),tet(O)=PARTIAL_END_OF_CONTIG	23S_A2075G=POINT,aad9,aad9=PARTIAL_END_OF_CONTIG,aadE,aph(2'')-Ih,aph(3')-IIIa,blaOXA-193,gyrA_T86I=POINT,sat4,sat4=PARTIAL_END_OF_CONTIG,tet(O),tet(O)=PARTIAL_END_OF_CONTIG	0	NULL
GCA_008144465.1	1707	2011-06	clinical	United Kingdom: United Kingdom	Homo sapiens	Not available	human	Campylobacter jejuni	328793	3	3	NULL	blaOXA-193,gyrA_T86I=POINT,tet(O)	blaOXA-193,gyrA_T86I=POINT,tet(O)	0	NULL
GCA_005025645.1	2109	2011-11	clinical	USA	NULL	NULL	stool	Campylobacter jejuni	PNUSAC003405	12	12	NULL	23S_A2075G=POINT,aad9,aad9=PARTIAL_END_OF_CONTIG,aadE,aph(2'')-Ih,aph(3')-IIIa,blaOXA-193,gyrA_T86I=POINT,sat4,sat4=PARTIAL_END_OF_CONTIG,tet(O),tet(O)=PARTIAL_END_OF_CONTIG	23S_A2075G=POINT,aad9,aad9=PARTIAL_END_OF_CONTIG,aadE,aph(2'')-Ih,aph(3')-IIIa,blaOXA-193,gyrA_T86I=POINT,sat4,sat4=PARTIAL_END_OF_CONTIG,tet(O),tet(O)=PARTIAL_END_OF_CONTIG	0	NULL
GCA_005317715.1	2109	2013-03	clinical	USA	NULL	NULL	stool	Campylobacter jejuni	PNUSAC004936	11	11	NULL	23S_A2075G=POINT,aad9,aad9=PARTIAL,aadE,aph(2'')-Ih,aph(3')-IIIa,blaOXA-193,gyrA_T86I=POINT,sat4,tet(O),tet(O)=PARTIAL_END_OF_CONTIG	23S_A2075G=POINT,aad9,aad9=PARTIAL,aadE,aph(2'')-Ih,aph(3')-IIIa,blaOXA-193,gyrA_T86I=POINT,sat4,tet(O),tet(O)=PARTIAL_END_OF_CONTIG	0	NULL
GCA_005030935.1	-	2013-05	clinical	USA:WY	NULL	NULL	stool	Campylobacter jejuni	PNUSAC003481	3	3	NULL	blaOXA-193,gyrA_T86I=POINT,tet(O)	blaOXA-193,gyrA_T86I=POINT,tet(O)	1	arsP
GCA_004950245.1	2109	2013-06	clinical	USA	NULL	NULL	stool	Campylobacter jejuni	PNUSAC001821	12	12	NULL	23S_A2075G=POINT,aad9,aad9=PARTIAL,aad9=PARTIAL_END_OF_CONTIG,aadE,aph(2'')-Ih,aph(3')-IIIa,blaOXA-193,gyrA_T86I=POINT,sat4,tet(O),tet(O)=PARTIAL_END_OF_CONTIG	23S_A2075G=POINT,aad9,aad9=PARTIAL,aad9=PARTIAL_END_OF_CONTIG,aadE,aph(2'')-Ih,aph(3')-IIIa,blaOXA-193,gyrA_T86I=POINT,sat4,tet(O),tet(O)=PARTIAL_END_OF_CONTIG	0	NULL
GCA_004950325.1	2109	2013-06	clinical	USA	NULL	NULL	stool	Campylobacter jejuni	PNUSAC001822	14	14	NULL	23S_A2075G=POINT,aad9,aad9=PARTIAL,aad9=PARTIAL_END_OF_CONTIG,aadE,aph(2'')-Ih,aph(2'')-Ih=PARTIAL_END_OF_CONTIG,aph(3')-IIIa,blaOXA,blaOXA-193,gyrA_T86I=POINT,sat4,tet(O),tet(O)=PARTIAL_END_OF_CONTIG	23S_A2075G=POINT,aad9,aad9=PARTIAL,aad9=PARTIAL_END_OF_CONTIG,aadE,aph(2'')-Ih,aph(2'')-Ih=PARTIAL_END_OF_CONTIG,aph(3')-IIIa,blaOXA,blaOXA-193,gyrA_T86I=POINT,sat4,tet(O),tet(O)=PARTIAL_END_OF_CONTIG	0	NULL
GCA_005205635.1	2109	2013-06	environmental/other	USA	NULL	NULL	canine	Campylobacter jejuni	PNUSAC001823	11	11	NULL	23S_A2075G=POINT,aad9,aad9=PARTIAL,aadE,aph(2'')-Ih,aph(3')-IIIa,blaOXA-193,gyrA_T86I=POINT,sat4,tet(O),tet(O)=PARTIAL_END_OF_CONTIG	23S_A2075G=POINT,aad9,aad9=PARTIAL,aadE,aph(2'')-Ih,aph(3')-IIIa,blaOXA-193,gyrA_T86I=POINT,sat4,tet(O),tet(O)=PARTIAL_END_OF_CONTIG	0	NULL
GCA_020138095.1	2842	2013-07	environmental/other	China: Zhejiang	NULL	NULL	Chicken fecal	Campylobacter jejuni	ZJ2013CJHC2-1	3	3	NULL	blaOXA-595,gyrA_T86I=POINT,tet(O/M/O)	blaOXA-595,gyrA_T86I=POINT,tet(O/M/O)	2	acr3,arsP
GCA_004978245.1	-	2014-03	clinical	USA:WY	NULL	NULL	stool	Campylobacter jejuni	PNUSAC002860	3	3	NULL	blaOXA-193,gyrA_T86I=POINT,tet(O)	blaOXA-193,gyrA_T86I=POINT,tet(O)	1	arsP
GCA_005317185.1	2109	2014-08	clinical	USA	NULL	NULL	stool	Campylobacter jejuni	PNUSAC004937	11	11	NULL	23S_A2075G=POINT,aad9,aadE,aph(2'')-Ih,aph(2'')-Ih=MISTRANSLATION,aph(3')-IIIa,blaOXA-193,gyrA_T86I=POINT,sat4,tet(O),tet(O)=PARTIAL_END_OF_CONTIG	23S_A2075G=POINT,aad9,aadE,aph(2'')-Ih,aph(2'')-Ih=MISTRANSLATION,aph(3')-IIIa,blaOXA-193,gyrA_T86I=POINT,sat4,tet(O),tet(O)=PARTIAL_END_OF_CONTIG	0	NULL
GCA_005132605.1	464	2014-09	clinical	USA	NULL	NULL	stool	Campylobacter jejuni	PNUSAC000020	4	4	NULL	50S_L22_A103V=POINT,blaOXA-193,gyrA_T86I=POINT,tet(O)	50S_L22_A103V=POINT,blaOXA-193,gyrA_T86I=POINT,tet(O)	2	acr3,arsP
GCA_004923435.1	775	2014-10	clinical	USA	NULL	NULL	stool	Campylobacter jejuni	PNUSAC000008	3	3	NULL	50S_L22_A103V=POINT,blaOXA-603,gyrA_T86I=POINT	50S_L22_A103V=POINT,blaOXA-603,gyrA_T86I=POINT	0	NULL
GCA_005026855.1	-	2014-10	clinical	USA	NULL	NULL	stool	Campylobacter jejuni	PNUSAC003193	11	11	NULL	23S_A2075G=POINT,aad9,aad9=PARTIAL,aadE,aph(2'')-Ih,aph(3')-IIIa,blaOXA-193,gyrA_T86I=POINT,sat4,tet(O),tet(O)=PARTIAL_END_OF_CONTIG	23S_A2075G=POINT,aad9,aad9=PARTIAL,aadE,aph(2'')-Ih,aph(3')-IIIa,blaOXA-193,gyrA_T86I=POINT,sat4,tet(O),tet(O)=PARTIAL_END_OF_CONTIG	0	NULL
GCA_005149505.1	-	2014-10	clinical	USA:WY	NULL	NULL	NULL	Campylobacter jejuni	PNUSAC002794	4	4	NULL	50S_L22_A103V=POINT,gyrA_T86I=POINT,tet(O),tet(O)=PARTIAL_END_OF_CONTIG	50S_L22_A103V=POINT,gyrA_T86I=POINT,tet(O),tet(O)=PARTIAL_END_OF_CONTIG	2	acr3,arsP
GCA_005016235.1	51	2014-11	clinical	USA:WY	NULL	NULL	stool	Campylobacter jejuni	PNUSAC002531	3	3	NULL	50S_L22_A103V=POINT,blaOXA-193,tet(O)	50S_L22_A103V=POINT,blaOXA-193,tet(O)	2	acr3,arsP
GCA_018350075.1	1080	2014-12	NULL	Finland	NULL	NULL	cattle feces, cows	Campylobacter jejuni	NULL	1	1	NULL	blaOXA-617	blaOXA-617	1	arsP
GCA_005137725.1	860	2015-03	clinical	USA	NULL	NULL	stool	Campylobacter coli	PNUSAC000216	5	5	NULL	23S_A2075G=POINT,blaOXA,gyrA_T86I=POINT,rpsL_K43R=POINT,tet(O/M/O)	23S_A2075G=POINT,blaOXA,gyrA_T86I=POINT,rpsL_K43R=POINT,tet(O/M/O)	0	NULL
GCA_010356745.1	8116	2015-03	clinical	United Kingdom: United Kingdom	Homo sapiens	Not available	human	Campylobacter jejuni	96918	3	3	NULL	blaOXA-184,gyrA_T86I=POINT,tet(O)	blaOXA-184,gyrA_T86I=POINT,tet(O)	2	acr3,arsP
GCA_005096225.1	257	2015-04	clinical	USA	NULL	NULL	stool	Campylobacter jejuni	PNUSAC000088	4	4	NULL	aadE,blaOXA-193,gyrA_T86I=POINT,tet(O)	aadE,blaOXA-193,gyrA_T86I=POINT,tet(O)	2	acr3,arsP
GCA_005315285.1	354	2015-04	clinical	USA	NULL	NULL	stool	Campylobacter jejuni	PNUSAC000089	3	3	NULL	blaOXA-460,gyrA_T86I=POINT,tet(O)	blaOXA-460,gyrA_T86I=POINT,tet(O)	2	acr3,arsP
GCA_008348305.1	8116	2015-05	clinical	United Kingdom: United Kingdom	Homo sapiens	Not available	human	Campylobacter jejuni	121405	3	3	NULL	blaOXA-184,gyrA_T86I=POINT,tet(O)	blaOXA-184,gyrA_T86I=POINT,tet(O)	2	acr3,arsP
GCA_008348345.1	1519	2015-05	clinical	United Kingdom: United Kingdom	Homo sapiens	Not available	human	Campylobacter jejuni	117235	2	2	NULL	blaOXA-193,gyrA_T86I=POINT	blaOXA-193,gyrA_T86I=POINT	1	arsP
GCA_008348825.1	5626	2015-05	clinical	United Kingdom: United Kingdom	Homo sapiens	Not available	human	Campylobacter jejuni	117229	3	3	NULL	blaOXA,gyrA_T86I=POINT,tet(O)	blaOXA,gyrA_T86I=POINT,tet(O)	2	acr3,arsP
GCA_010353705.1	8116	2015-05	clinical	United Kingdom: United Kingdom	Homo sapiens	Not available	human	Campylobacter jejuni	109241	3	3	NULL	blaOXA-184,gyrA_T86I=POINT,tet(O)	blaOXA-184,gyrA_T86I=POINT,tet(O)	2	acr3,arsP
GCA_005309865.1	2109	2015-06	clinical	USA	NULL	NULL	stool	Campylobacter jejuni	PNUSAC004939	10	10	NULL	23S_A2075G=POINT,aad9,aadE,aph(2'')-Ih,aph(3')-IIIa,blaOXA-193,gyrA_T86I=POINT,sat4,tet(O),tet(O)=PARTIAL_END_OF_CONTIG	23S_A2075G=POINT,aad9,aadE,aph(2'')-Ih,aph(3')-IIIa,blaOXA-193,gyrA_T86I=POINT,sat4,tet(O),tet(O)=PARTIAL_END_OF_CONTIG	0	NULL
GCA_007856875.1	1519	2015-06	environmental/other	United Kingdom: United Kingdom	NULL	Not available	food	Campylobacter jejuni	134023	2	2	NULL	blaOXA-193,gyrA_T86I=POINT	blaOXA-193,gyrA_T86I=POINT	1	arsP
GCA_008348365.1	-	2015-06	environmental/other	United Kingdom: United Kingdom	NULL	Not available	food	Campylobacter jejuni	129379	3	3	NULL	blaOXA-193,gyrA_T86I=POINT,tet(O)	blaOXA-193,gyrA_T86I=POINT,tet(O)	2	acr3=PARTIAL,arsP
GCA_008349505.1	1519	2015-06	environmental/other	United Kingdom: United Kingdom	NULL	Not available	food	Campylobacter jejuni	134028	2	2	NULL	blaOXA-193,gyrA_T86I=POINT	blaOXA-193,gyrA_T86I=POINT	1	arsP
GCA_010212505.1	1519	2015-06	environmental/other	United Kingdom: United Kingdom	NULL	Not available	food	Campylobacter jejuni	135013	2	2	NULL	blaOXA-193,gyrA_T86I=POINT	blaOXA-193,gyrA_T86I=POINT	1	arsP
GCA_005173705.1	2535	2015-08	clinical	USA:WY	NULL	NULL	stool	Campylobacter jejuni	PNUSAC002028	1	1	NULL	blaOXA	blaOXA	1	arsP
GCA_008344085.1	4896	2015-08	clinical	United Kingdom: United Kingdom	Homo sapiens	Not available	human	Campylobacter jejuni	159867	1	1	NULL	gyrA_T86I=POINT	gyrA_T86I=POINT	1	arsP
GCA_008344105.1	464	2015-08	clinical	United Kingdom: United Kingdom	Homo sapiens	Not available	human	Campylobacter jejuni	155772	4	4	NULL	50S_L22_A103V=POINT,blaOXA-193,gyrA_T86I=POINT,tet(O)	50S_L22_A103V=POINT,blaOXA-193,gyrA_T86I=POINT,tet(O)	2	acr3,arsP
GCA_008346625.1	607	2015-08	clinical	United Kingdom: United Kingdom	Homo sapiens	Not available	human	Campylobacter jejuni	143501	3	3	NULL	blaOXA-184,gyrA_T86I=POINT,tet(O)	blaOXA-184,gyrA_T86I=POINT,tet(O)	2	acr3,arsP
GCA_008341385.1	5397	2015-09	clinical	United Kingdom: United Kingdom	Homo sapiens	Not available	human	Campylobacter jejuni	157234	6	6	NULL	ant(6)=HMM,aph(3')-IIIa,blaOXA-632,gyrA_T86I=POINT,sat4,tet(O)	ant(6)=HMM,aph(3')-IIIa,blaOXA-632,gyrA_T86I=POINT,sat4,tet(O)	1	acr3=MISTRANSLATION
GCA_004928035.1	-	2015-10	clinical	USA	NULL	NULL	stool	Campylobacter jejuni	PNUSAC000176	3	3	NULL	blaOXA-193,gyrA_T86I=POINT,tet(O/M/O)	blaOXA-193,gyrA_T86I=POINT,tet(O/M/O)	0	NULL
GCA_008333425.1	8116	2015-10	clinical	United Kingdom: United Kingdom	Homo sapiens	Not available	human	Campylobacter jejuni	212916	3	3	NULL	blaOXA,gyrA_T86I=POINT,tet(O)	blaOXA,gyrA_T86I=POINT,tet(O)	2	acr3,arsP
GCA_008336825.1	464	2015-10	clinical	United Kingdom: United Kingdom	Homo sapiens	Not available	human	Campylobacter jejuni	207450	4	4	NULL	50S_L22_A103V=POINT,blaOXA-193,gyrA_T86I=POINT,tet(O)	50S_L22_A103V=POINT,blaOXA-193,gyrA_T86I=POINT,tet(O)	2	acr3,arsP
GCA_008338885.1	8117	2015-10	clinical	United Kingdom: United Kingdom	Homo sapiens	Not available	human	Campylobacter jejuni	207444	3	3	NULL	blaOXA-193,gyrA_T86I=POINT,tet(O)	blaOXA-193,gyrA_T86I=POINT,tet(O)	1	arsP
GCA_008338905.1	2065	2015-10	clinical	United Kingdom: United Kingdom	Homo sapiens	Not available	human	Campylobacter jejuni	207449	3	3	NULL	blaOXA-184,gyrA_T86I=POINT,tet(O)	blaOXA-184,gyrA_T86I=POINT,tet(O)	0	NULL
GCA_008340305.1	814	2015-10	clinical	United Kingdom: United Kingdom	Homo sapiens	Not available	human	Campylobacter jejuni	207480	2	2	NULL	blaOXA-184,tet(O)	blaOXA-184,tet(O)	0	NULL
GCA_008340945.1	464	2015-10	clinical	United Kingdom: United Kingdom	Homo sapiens	Not available	human	Campylobacter jejuni	178914	4	4	NULL	50S_L22_A103V=POINT,blaOXA-193,gyrA_T86I=POINT,tet(O)	50S_L22_A103V=POINT,blaOXA-193,gyrA_T86I=POINT,tet(O)	2	acr3,arsP
GCA_015141595.1	8116	2015-10	clinical	United Kingdom: United Kingdom	Homo sapiens	Not available	human	Campylobacter jejuni	207471	3	3	NULL	blaOXA-184,gyrA_T86I=POINT,tet(O)	blaOXA-184,gyrA_T86I=POINT,tet(O)	2	acr3,arsP
GCA_008341545.1	2149	2015-11	clinical	United Kingdom: United Kingdom	Homo sapiens	Not available	human	Campylobacter jejuni	183688	1	1	NULL	blaOXA-193	blaOXA-193	0	NULL
GCA_008343185.1	1519	2015-11	clinical	United Kingdom: United Kingdom	Homo sapiens	Not available	human	Campylobacter jejuni	189922	6	6	NULL	ant(6)-Ia=PARTIAL,aph(3')-IIIa,blaOXA-193,gyrA_T86I=POINT,sat4,tet(O)	ant(6)-Ia=PARTIAL,aph(3')-IIIa,blaOXA-193,gyrA_T86I=POINT,sat4,tet(O)	1	arsP
GCA_008343225.1	2328	2015-11	clinical	United Kingdom: United Kingdom	Homo sapiens	Not available	human	Campylobacter jejuni	189932	3	3	NULL	blaOXA-193,gyrA_T86I=POINT,tet(O)	blaOXA-193,gyrA_T86I=POINT,tet(O)	1	arsP
GCA_008344005.1	1519	2015-11	clinical	United Kingdom: United Kingdom	Homo sapiens	Not available	human	Campylobacter jejuni	186659	6	6	NULL	ant(6)-Ia=PARTIAL,aph(3')-IIIa,blaOXA-193,gyrA_T86I=POINT,sat4,tet(O)	ant(6)-Ia=PARTIAL,aph(3')-IIIa,blaOXA-193,gyrA_T86I=POINT,sat4,tet(O)	1	arsP
GCA_008344725.1	44	2015-11	clinical	United Kingdom: United Kingdom	Homo sapiens	Not available	human	Campylobacter jejuni	183682	3	3	NULL	blaOXA-193,gyrA_T86I=POINT,tet(O)	blaOXA-193,gyrA_T86I=POINT,tet(O)	0	NULL
GCA_015141675.1	2149	2015-11	clinical	United Kingdom: United Kingdom	Homo sapiens	Not available	human	Campylobacter jejuni	212931	1	1	NULL	blaOXA-193	blaOXA-193	0	NULL
GCA_015142055.1	273	2015-11	clinical	United Kingdom: United Kingdom	Homo sapiens	Not available	human	Campylobacter jejuni	212932	1	1	NULL	blaOXA-193	blaOXA-193	0	NULL
GCA_008292675.1	-	2015-12	clinical	United Kingdom: United Kingdom	Homo sapiens	Not available	human	Campylobacter jejuni	242697	1	1	NULL	blaOXA-193	blaOXA-193	0	NULL
GCA_008293015.1	-	2015-12	clinical	United Kingdom: United Kingdom	Homo sapiens	Not available	human	Campylobacter jejuni	242696	1	1	NULL	blaOXA-193	blaOXA-193	1	arsP=MISTRANSLATION
GCA_008305155.1	44	2015-12	clinical	United Kingdom: United Kingdom	Homo sapiens	Not available	human	Campylobacter jejuni	241905	3	3	NULL	blaOXA-193,gyrA_T86I=POINT,tet(O)	blaOXA-193,gyrA_T86I=POINT,tet(O)	0	NULL
GCA_008312095.1	8198	2015-12	clinical	United Kingdom: United Kingdom	Homo sapiens	Not available	human	Campylobacter jejuni	238421	4	4	NULL	50S_L22_A103V=POINT,blaOXA-193,gyrA_T86I=POINT,tet(O)	50S_L22_A103V=POINT,blaOXA-193,gyrA_T86I=POINT,tet(O)	0	NULL
GCA_008345545.1	904	2015-12	clinical	United Kingdom: United Kingdom	Homo sapiens	Not available	human	Campylobacter jejuni	203493	3	3	NULL	blaOXA-184,gyrA_T86I=POINT,tet(O)	blaOXA-184,gyrA_T86I=POINT,tet(O)	2	acr3,arsP
GCA_008346905.1	1232	2015-12	clinical	United Kingdom: United Kingdom	Homo sapiens	Not available	human	Campylobacter jejuni	203484	2	2	NULL	blaOXA-193,gyrA_T86I=POINT	blaOXA-193,gyrA_T86I=POINT	1	arsP
GCA_014345855.1	44	2015-12	environmental/other	United Kingdom: United Kingdom	NULL	Not available	food	Campylobacter jejuni	364222	3	3	NULL	blaOXA-193,gyrA_T86I=POINT,tet(O)	blaOXA-193,gyrA_T86I=POINT,tet(O)	0	NULL
GCA_008155145.1	51	2016-01	clinical	United Kingdom: United Kingdom	Homo sapiens	Not available	human	Campylobacter jejuni	328020	3	3	NULL	50S_L22_A103V=POINT,blaOXA-193,tet(O)	50S_L22_A103V=POINT,blaOXA-193,tet(O)	2	acr3,arsP
GCA_008251305.1	-	2016-01	clinical	United Kingdom: United Kingdom	Homo sapiens	Not available	human	Campylobacter jejuni	285734	2	2	NULL	blaOXA-193,gyrA_T86I=POINT	blaOXA-193,gyrA_T86I=POINT	1	arsP
GCA_008276365.1	-	2016-01	clinical	United Kingdom: United Kingdom	Homo sapiens	Not available	human	Campylobacter jejuni	285731	1	1	NULL	blaOXA-193	blaOXA-193	0	NULL
GCA_008335665.1	-	2016-01	clinical	United Kingdom: United Kingdom	Homo sapiens	Not available	human	Campylobacter jejuni	223648	3	3	NULL	blaOXA-460,gyrA_T86I=POINT,tet(O)	blaOXA-460,gyrA_T86I=POINT,tet(O)	2	acr3,arsP
GCA_008335685.1	1519	2016-01	clinical	United Kingdom: United Kingdom	Homo sapiens	Not available	human	Campylobacter jejuni	223639	2	2	NULL	blaOXA-193,gyrA_T86I=POINT	blaOXA-193,gyrA_T86I=POINT	1	arsP
GCA_008336005.1	-	2016-01	clinical	United Kingdom: United Kingdom	Homo sapiens	Not available	human	Campylobacter jejuni	209963	9	9	NULL	23S_A2075G=POINT,aadE,ant(6)-Ia=PARTIAL,ant(6)-Ia=PARTIAL_END_OF_CONTIG,aph(3')-IIIa,blaOXA-193,gyrA_T86I=POINT,sat4,tet(O)	23S_A2075G=POINT,aadE,ant(6)-Ia=PARTIAL,ant(6)-Ia=PARTIAL_END_OF_CONTIG,aph(3')-IIIa,blaOXA-193,gyrA_T86I=POINT,sat4,tet(O)	2	acr3,arsP
GCA_008340145.1	-	2016-01	clinical	United Kingdom: United Kingdom	Homo sapiens	Not available	human	Campylobacter jejuni	207556	3	3	NULL	blaOXA-184,gyrA_T86I=POINT,tet(O)	blaOXA-184,gyrA_T86I=POINT,tet(O)	2	acr3,arsP
GCA_004915895.1	-	2016-02	clinical	USA	NULL	NULL	stool	Campylobacter jejuni	PNUSAC008910	6	6	NULL	ant(6)=HMM,aph(3')-IIIa,blaOXA-193,gyrA_T86I=POINT,sat4,tet(O)	ant(6)=HMM,aph(3')-IIIa,blaOXA-193,gyrA_T86I=POINT,sat4,tet(O)	2	arsP,arsP=PARTIAL_END_OF_CONTIG
GCA_008125305.1	-	2016-02	environmental/other	United Kingdom: United Kingdom	NULL	Not available	animal	Campylobacter jejuni	294806	3	3	NULL	blaOXA-184,gyrA_T86I=POINT,tet(O)	blaOXA-184,gyrA_T86I=POINT,tet(O)	2	acr3,arsP
GCA_008296375.1	8196	2016-02	clinical	United Kingdom: United Kingdom	Homo sapiens	Not available	human	Campylobacter jejuni	238571	2	2	NULL	blaOXA-184,tet(O)	blaOXA-184,tet(O)	0	NULL
GCA_008296455.1	573	2016-02	environmental/other	United Kingdom: United Kingdom	NULL	Not available	food	Campylobacter jejuni	238572	3	3	NULL	blaOXA-184,gyrA_T86I=POINT,tet(O)	blaOXA-184,gyrA_T86I=POINT,tet(O)	2	acr3,arsP
GCA_008296575.1	8116	2016-02	environmental/other	United Kingdom: United Kingdom	NULL	Not available	food	Campylobacter jejuni	238607	3	3	NULL	blaOXA-184,gyrA_T86I=POINT,tet(O)	blaOXA-184,gyrA_T86I=POINT,tet(O)	2	acr3,arsP
GCA_008296735.1	8116	2016-02	environmental/other	United Kingdom: United Kingdom	NULL	Not available	food	Campylobacter jejuni	238624	3	3	NULL	blaOXA-184,gyrA_T86I=POINT,tet(O)	blaOXA-184,gyrA_T86I=POINT,tet(O)	2	acr3,arsP
GCA_008296755.1	573	2016-02	environmental/other	United Kingdom: United Kingdom	NULL	Not available	food	Campylobacter jejuni	238558	3	3	NULL	blaOXA-184,gyrA_T86I=POINT,tet(O)	blaOXA-184,gyrA_T86I=POINT,tet(O)	2	acr3=PARTIAL,arsP
GCA_008297035.1	2149	2016-02	clinical	United Kingdom: United Kingdom	Homo sapiens	Not available	human	Campylobacter jejuni	238553	1	1	NULL	blaOXA-193	blaOXA-193	0	NULL
GCA_008305315.1	573	2016-02	environmental/other	United Kingdom: United Kingdom	NULL	Not available	food	Campylobacter jejuni	238599	3	3	NULL	blaOXA-184,gyrA_T86I=POINT,tet(O)	blaOXA-184,gyrA_T86I=POINT,tet(O)	2	acr3,arsP
GCA_008307655.1	573	2016-02	environmental/other	United Kingdom: United Kingdom	NULL	Not available	food	Campylobacter jejuni	238552	3	3	NULL	blaOXA-184,gyrA_T86I=POINT,tet(O)	blaOXA-184,gyrA_T86I=POINT,tet(O)	2	acr3,arsP
GCA_008307915.1	2568	2016-02	environmental/other	United Kingdom: United Kingdom	NULL	Not available	food	Campylobacter jejuni	238550	2	2	NULL	blaOXA-184,tet(O)	blaOXA-184,tet(O)	1	arsP
GCA_008308495.1	8116	2016-02	environmental/other	United Kingdom: United Kingdom	NULL	Not available	food	Campylobacter jejuni	238610	3	3	NULL	blaOXA-184,gyrA_T86I=POINT,tet(O)	blaOXA-184,gyrA_T86I=POINT,tet(O)	2	acr3,arsP
GCA_008309695.1	573	2016-02	environmental/other	United Kingdom: United Kingdom	NULL	Not available	food	Campylobacter jejuni	238609	3	3	NULL	blaOXA-184,gyrA_T86I=POINT,tet(O)	blaOXA-184,gyrA_T86I=POINT,tet(O)	2	acr3,arsP
GCA_008310075.1	8116	2016-02	clinical	United Kingdom: United Kingdom	Homo sapiens	Not available	human	Campylobacter jejuni	232531	3	3	NULL	blaOXA-184,gyrA_T86I=POINT,tet(O)	blaOXA-184,gyrA_T86I=POINT,tet(O)	2	acr3,arsP
GCA_008310435.1	573	2016-02	environmental/other	United Kingdom: United Kingdom	NULL	Not available	food	Campylobacter jejuni	228906	2	2	NULL	blaOXA-184,tet(O)	blaOXA-184,tet(O)	2	acr3=PARTIAL,arsP
GCA_008310515.1	573	2016-02	environmental/other	United Kingdom: United Kingdom	NULL	Not available	food	Campylobacter jejuni	228930	3	3	NULL	blaOXA-184,lnu(C),tet(O/W/32/O)	blaOXA-184,lnu(C),tet(O/W/32/O)	2	acr3=PARTIAL,arsP
GCA_008310595.1	3895	2016-02	environmental/other	United Kingdom: United Kingdom	NULL	Not available	food	Campylobacter jejuni	238587	2	2	NULL	blaOXA-184,tet(O)	blaOXA-184,tet(O)	1	acr3
GCA_008310775.1	3552	2016-02	clinical	United Kingdom: United Kingdom	Homo sapiens	Not available	human	Campylobacter jejuni	238539	2	2	NULL	blaOXA,gyrA_T86I=POINT	blaOXA,gyrA_T86I=POINT	2	acr3,arsP
GCA_008310895.1	2149	2016-02	clinical	United Kingdom: United Kingdom	Homo sapiens	Not available	human	Campylobacter jejuni	238537	1	1	NULL	blaOXA-193	blaOXA-193	0	NULL
GCA_008311075.1	573	2016-02	environmental/other	United Kingdom: United Kingdom	NULL	Not available	food	Campylobacter jejuni	228905	3	3	NULL	blaOXA-184,gyrA_T86I=POINT,tet(O)	blaOXA-184,gyrA_T86I=POINT,tet(O)	2	acr3,arsP
GCA_008311285.1	8116	2016-02	clinical	United Kingdom: United Kingdom	Homo sapiens	Not available	human	Campylobacter jejuni	232487	3	3	NULL	blaOXA-184,gyrA_T86I=POINT,tet(O)	blaOXA-184,gyrA_T86I=POINT,tet(O)	2	acr3,arsP
GCA_008311575.1	573	2016-02	clinical	United Kingdom: United Kingdom	Homo sapiens	Not available	human	Campylobacter jejuni	232516	3	3	NULL	blaOXA-184,gyrA_T86I=POINT,tet(O)	blaOXA-184,gyrA_T86I=POINT,tet(O)	2	acr3,arsP
GCA_008311635.1	8116	2016-02	clinical	United Kingdom: United Kingdom	Homo sapiens	Not available	human	Campylobacter jejuni	232522	4	4	NULL	blaOXA,blaOXA-184,gyrA_T86I=POINT,tet(O)	blaOXA,blaOXA-184,gyrA_T86I=POINT,tet(O)	2	acr3,arsP
GCA_008331365.1	573	2016-02	clinical	United Kingdom: United Kingdom	Homo sapiens	Not available	human	Campylobacter jejuni	232534	3	3	NULL	blaOXA-184,gyrA_T86I=POINT,tet(O)	blaOXA-184,gyrA_T86I=POINT,tet(O)	2	acr3,arsP
GCA_008331385.1	8234	2016-02	environmental/other	United Kingdom: United Kingdom	NULL	Not available	food	Campylobacter jejuni	238532	3	3	NULL	blaOXA-184,gyrA_T86I=POINT,tet(O)	blaOXA-184,gyrA_T86I=POINT,tet(O)	1	acr3=PARTIAL
GCA_008331565.1	8234	2016-02	clinical	United Kingdom: United Kingdom	Homo sapiens	Not available	human	Campylobacter jejuni	232458	3	3	NULL	blaOXA-184,gyrA_T86I=POINT,tet(O)	blaOXA-184,gyrA_T86I=POINT,tet(O)	1	acr3=PARTIAL
GCA_008331745.1	573	2016-02	environmental/other	United Kingdom: United Kingdom	NULL	Not available	food	Campylobacter jejuni	228920	1	1	NULL	blaOXA-184	blaOXA-184	2	acr3=PARTIAL,arsP
GCA_008332105.1	8116	2016-02	environmental/other	United Kingdom: United Kingdom	NULL	Not available	food	Campylobacter jejuni	238526	3	3	NULL	blaOXA-184,gyrA_T86I=POINT,tet(O)	blaOXA-184,gyrA_T86I=POINT,tet(O)	2	acr3,arsP
GCA_008332125.1	573	2016-02	clinical	United Kingdom: United Kingdom	Homo sapiens	Not available	human	Campylobacter jejuni	232490	2	2	NULL	blaOXA-184,tet(O)	blaOXA-184,tet(O)	2	acr3=PARTIAL,arsP
GCA_008332305.1	573	2016-02	clinical	United Kingdom: United Kingdom	Homo sapiens	Not available	human	Campylobacter jejuni	232459	3	3	NULL	blaOXA-184,lnu(C),tet(O/W/32/O)	blaOXA-184,lnu(C),tet(O/W/32/O)	2	acr3=PARTIAL,arsP
GCA_008332385.1	573	2016-02	environmental/other	United Kingdom: United Kingdom	NULL	Not available	food	Campylobacter jejuni	228931	3	3	NULL	blaOXA-184,lnu(C),tet(O/W/32/O)	blaOXA-184,lnu(C),tet(O/W/32/O)	0	NULL
GCA_008332605.1	573	2016-02	clinical	United Kingdom: United Kingdom	Homo sapiens	Not available	human	Campylobacter jejuni	232505	3	3	NULL	blaOXA-184,gyrA_T86I=POINT,tet(O)	blaOXA-184,gyrA_T86I=POINT,tet(O)	2	acr3,arsP
GCA_008332905.1	-	2016-02	clinical	United Kingdom: United Kingdom	Homo sapiens	Not available	human	Campylobacter jejuni	238535	2	2	NULL	blaOXA-193,gyrA_T86I=POINT	blaOXA-193,gyrA_T86I=POINT	1	arsP
GCA_008333005.1	5686	2016-02	clinical	United Kingdom: United Kingdom	Homo sapiens	Not available	human	Campylobacter jejuni	223652	4	4	NULL	50S_L22_A103V=POINT,blaOXA-184,gyrA_T86I=POINT,tet(O)	50S_L22_A103V=POINT,blaOXA-184,gyrA_T86I=POINT,tet(O)	1	arsP
GCA_008333405.1	44	2016-02	clinical	United Kingdom: United Kingdom	Homo sapiens	Not available	human	Campylobacter jejuni	238424	3	3	NULL	blaOXA-193,gyrA_T86I=POINT,tet(O)	blaOXA-193,gyrA_T86I=POINT,tet(O)	0	NULL
GCA_008333565.1	3895	2016-02	clinical	United Kingdom: United Kingdom	Homo sapiens	Not available	human	Campylobacter jejuni	232533	2	2	NULL	blaOXA-184,tet(O)	blaOXA-184,tet(O)	1	acr3
GCA_008333765.1	573	2016-02	clinical	United Kingdom: United Kingdom	Homo sapiens	Not available	human	Campylobacter jejuni	232484	3	3	NULL	blaOXA-184,gyrA_T86I=POINT,tet(O)	blaOXA-184,gyrA_T86I=POINT,tet(O)	0	NULL
GCA_008334945.1	573	2016-02	environmental/other	United Kingdom: United Kingdom	NULL	Not available	animal	Campylobacter jejuni	228879	3	3	NULL	blaOXA-184,gyrA_T86I=POINT,tet(O)	blaOXA-184,gyrA_T86I=POINT,tet(O)	2	acr3,arsP
GCA_008335865.1	273	2016-02	clinical	United Kingdom: United Kingdom	Homo sapiens	Not available	human	Campylobacter jejuni	227152	1	1	NULL	blaOXA-193	blaOXA-193	0	NULL
GCA_008336025.1	3895	2016-02	environmental/other	United Kingdom: United Kingdom	NULL	Not available	food	Campylobacter jejuni	221466	2	2	NULL	blaOXA-184,tet(O)	blaOXA-184,tet(O)	1	acr3
GCA_008337445.1	44	2016-02	clinical	United Kingdom: United Kingdom	Homo sapiens	Not available	human	Campylobacter jejuni	227132	3	3	NULL	blaOXA-193,gyrA_T86I=POINT,tet(O)	blaOXA-193,gyrA_T86I=POINT,tet(O)	0	NULL
GCA_008337865.1	8116	2016-02	environmental/other	United Kingdom: United Kingdom	NULL	Not available	food	Campylobacter jejuni	221506	3	3	NULL	blaOXA-184,gyrA_T86I=POINT,tet(O)	blaOXA-184,gyrA_T86I=POINT,tet(O)	2	acr3,arsP
GCA_008337885.1	8204	2016-02	environmental/other	United Kingdom: United Kingdom	NULL	Not available	food	Campylobacter jejuni	221487	2	2	NULL	blaOXA-184,tet(O)	blaOXA-184,tet(O)	0	NULL
GCA_008338045.1	44	2016-02	clinical	United Kingdom: United Kingdom	Homo sapiens	Not available	human	Campylobacter jejuni	227151	3	3	NULL	blaOXA-193,gyrA_T86I=POINT,tet(O)	blaOXA-193,gyrA_T86I=POINT,tet(O)	0	NULL
GCA_008338305.1	8208	2016-02	environmental/other	United Kingdom: United Kingdom	NULL	Not available	food	Campylobacter jejuni	228875	2	2	NULL	50S_L22_A103V=POINT,tet(O)	50S_L22_A103V=POINT,tet(O)	0	NULL
GCA_008338625.1	2211	2016-02	environmental/other	United Kingdom: United Kingdom	NULL	Not available	animal	Campylobacter jejuni	228880	2	2	NULL	blaOXA-184,tet(O)	blaOXA-184,tet(O)	0	NULL
GCA_008339725.1	573	2016-02	environmental/other	United Kingdom: United Kingdom	NULL	Not available	food	Campylobacter jejuni	227159	3	3	NULL	blaOXA-184,lnu(C),tet(O/W/32/O)	blaOXA-184,lnu(C),tet(O/W/32/O)	2	acr3=PARTIAL,arsP
GCA_008340185.1	573	2016-02	clinical	United Kingdom: United Kingdom	Homo sapiens	Not available	human	Campylobacter jejuni	232478	3	3	NULL	blaOXA-184,lnu(C),tet(O)	blaOXA-184,lnu(C),tet(O)	0	NULL
GCA_008340205.1	573	2016-02	environmental/other	United Kingdom: United Kingdom	NULL	Not available	food	Campylobacter jejuni	221494	3	3	NULL	blaOXA-184,gyrA_T86I=POINT,tet(O)	blaOXA-184,gyrA_T86I=POINT,tet(O)	2	acr3,arsP
GCA_008341445.1	8210	2016-02	environmental/other	United Kingdom: United Kingdom	NULL	Not available	food	Campylobacter jejuni	228856	2	2	NULL	blaOXA-184,gyrA_T86I=POINT	blaOXA-184,gyrA_T86I=POINT	2	acr3,arsP
GCA_008345845.1	-	2016-02	clinical	United Kingdom: United Kingdom	Homo sapiens	Not available	human	Campylobacter jejuni	216331	8	8	NULL	23S_A2075G=POINT,aad9,aad9=PARTIAL,aph(2'')-If,aph(3')-IIIa,blaOXA-184,gyrA_T86I=POINT,tet(O)	23S_A2075G=POINT,aad9,aad9=PARTIAL,aph(2'')-If,aph(3')-IIIa,blaOXA-184,gyrA_T86I=POINT,tet(O)	2	acr3,arsP
GCA_005099285.1	2109	2016-03	clinical	USA	NULL	NULL	stool	Campylobacter jejuni	PNUSAC000391	11	11	NULL	23S_A2075G=POINT,aad9,aad9=PARTIAL,aadE,aph(2'')-Ih,aph(3')-IIIa,blaOXA-193,gyrA_T86I=POINT,sat4,tet(O),tet(O)=PARTIAL_END_OF_CONTIG	23S_A2075G=POINT,aad9,aad9=PARTIAL,aadE,aph(2'')-Ih,aph(3')-IIIa,blaOXA-193,gyrA_T86I=POINT,sat4,tet(O),tet(O)=PARTIAL_END_OF_CONTIG	0	NULL
GCA_005252605.1	6091	2016-03	clinical	USA	NULL	NULL	stool	Campylobacter jejuni	PNUSAC000395	4	4	NULL	blaOXA,blaOXA-193,gyrA_T86I=POINT,tet(O)	blaOXA,blaOXA-193,gyrA_T86I=POINT,tet(O)	1	arsP
GCA_008127545.1	573	2016-03	environmental/other	United Kingdom: United Kingdom	NULL	Not available	food	Campylobacter jejuni	294808	3	3	NULL	blaOXA-184,gyrA_T86I=POINT,tet(O)	blaOXA-184,gyrA_T86I=POINT,tet(O)	2	acr3,arsP
GCA_008128445.1	8116	2016-03	environmental/other	United Kingdom: United Kingdom	NULL	Not available	food	Campylobacter jejuni	291852	3	3	NULL	blaOXA-184,gyrA_T86I=POINT,tet(O)	blaOXA-184,gyrA_T86I=POINT,tet(O)	2	acr3,arsP
GCA_008128985.1	-	2016-03	environmental/other	United Kingdom: United Kingdom	NULL	Not available	food	Campylobacter jejuni	291857	3	3	NULL	blaOXA-184,gyrA_T86I=POINT,tet(O)	blaOXA-184,gyrA_T86I=POINT,tet(O)	2	acr3,arsP
GCA_008152705.1	573	2016-03	environmental/other	United Kingdom: United Kingdom	NULL	Not available	food	Campylobacter jejuni	285952	3	3	NULL	blaOXA-184,gyrA_T86I=POINT,tet(O)	blaOXA-184,gyrA_T86I=POINT,tet(O)	2	acr3=PARTIAL,arsP
GCA_008250425.1	573	2016-03	environmental/other	United Kingdom: United Kingdom	NULL	Not available	food	Campylobacter jejuni	284155	3	3	NULL	blaOXA-184,gyrA_T86I=POINT,tet(O)	blaOXA-184,gyrA_T86I=POINT,tet(O)	2	acr3,arsP
GCA_008251185.1	573	2016-03	environmental/other	United Kingdom: United Kingdom	NULL	Not available	food	Campylobacter jejuni	285715	3	3	NULL	blaOXA-184,gyrA_T86I=POINT,tet(O)	blaOXA-184,gyrA_T86I=POINT,tet(O)	2	acr3=PARTIAL,arsP
GCA_008251285.1	7744	2016-03	environmental/other	United Kingdom: United Kingdom	NULL	Not available	food	Campylobacter jejuni	282739	4	4	NULL	50S_L22_A103V=POINT,blaOXA-184,gyrA_T86I=POINT,tet(O)	50S_L22_A103V=POINT,blaOXA-184,gyrA_T86I=POINT,tet(O)	2	acr3,arsP
GCA_008251705.1	573	2016-03	environmental/other	United Kingdom: United Kingdom	NULL	Not available	food	Campylobacter jejuni	284138	4	4	NULL	blaOXA-184,gyrA_T86I=POINT,lnu(C),tet(O/W/32/O)	blaOXA-184,gyrA_T86I=POINT,lnu(C),tet(O/W/32/O)	2	acr3=PARTIAL,arsP
GCA_008254005.1	2211	2016-03	environmental/other	United Kingdom: United Kingdom	NULL	Not available	food	Campylobacter jejuni	284147	2	2	NULL	blaOXA-184,tet(O)	blaOXA-184,tet(O)	0	NULL
GCA_008254105.1	573	2016-03	environmental/other	United Kingdom: United Kingdom	NULL	Not available	food	Campylobacter jejuni	285716	3	3	NULL	blaOXA-184,gyrA_T86I=POINT,tet(O)	blaOXA-184,gyrA_T86I=POINT,tet(O)	2	acr3,arsP
GCA_008277425.1	573	2016-03	environmental/other	United Kingdom: United Kingdom	NULL	Not available	food	Campylobacter jejuni	284146	3	3	NULL	blaOXA-184,gyrA_T86I=POINT,tet(O)	blaOXA-184,gyrA_T86I=POINT,tet(O)	2	acr3,arsP
GCA_008287375.1	8234	2016-03	environmental/other	United Kingdom: United Kingdom	NULL	Not available	food	Campylobacter jejuni	245586	3	3	NULL	blaOXA-184,gyrA_T86I=POINT,tet(O)	blaOXA-184,gyrA_T86I=POINT,tet(O)	1	acr3
GCA_008288255.1	573	2016-03	environmental/other	United Kingdom: United Kingdom	NULL	Not available	food	Campylobacter jejuni	245593	2	2	NULL	blaOXA-184,tet(O)	blaOXA-184,tet(O)	0	NULL
GCA_008288395.1	573	2016-03	environmental/other	United Kingdom: United Kingdom	NULL	Not available	food	Campylobacter jejuni	245633	3	3	NULL	blaOXA-184,gyrA_T86I=POINT,tet(O)	blaOXA-184,gyrA_T86I=POINT,tet(O)	2	acr3,arsP
GCA_008289155.1	1519	2016-03	clinical	United Kingdom: United Kingdom	Homo sapiens	Not available	human	Campylobacter jejuni	245631	2	2	NULL	blaOXA-193,gyrA_T86I=POINT	blaOXA-193,gyrA_T86I=POINT	1	arsP
GCA_008290615.1	1519	2016-03	clinical	United Kingdom: United Kingdom	Homo sapiens	Not available	human	Campylobacter jejuni	242741	2	2	NULL	blaOXA-193,gyrA_T86I=POINT	blaOXA-193,gyrA_T86I=POINT	1	arsP
GCA_008292255.1	573	2016-03	environmental/other	United Kingdom: United Kingdom	NULL	Not available	food	Campylobacter jejuni	245646	2	2	NULL	blaOXA-184,tet(O)	blaOXA-184,tet(O)	2	acr3=PARTIAL,arsP
GCA_008292455.1	44	2016-03	clinical	United Kingdom: United Kingdom	Homo sapiens	Not available	human	Campylobacter jejuni	242739	3	3	NULL	blaOXA-193,gyrA_T86I=POINT,tet(O)	blaOXA-193,gyrA_T86I=POINT,tet(O)	0	NULL
GCA_008292595.1	573	2016-03	environmental/other	United Kingdom: United Kingdom	NULL	Not available	food	Campylobacter jejuni	245564	3	3	NULL	blaOXA-184,gyrA_T86I=POINT,tet(O)	blaOXA-184,gyrA_T86I=POINT,tet(O)	2	acr3,arsP
GCA_008292655.1	44	2016-03	clinical	United Kingdom: United Kingdom	Homo sapiens	Not available	human	Campylobacter jejuni	245641	3	3	NULL	blaOXA-193,gyrA_T86I=POINT,tet(O)	blaOXA-193,gyrA_T86I=POINT,tet(O)	0	NULL
GCA_008292855.1	8116	2016-03	environmental/other	United Kingdom: United Kingdom	NULL	Not available	food	Campylobacter jejuni	245599	3	3	NULL	blaOXA-184,gyrA_T86I=POINT,tet(O)	blaOXA-184,gyrA_T86I=POINT,tet(O)	2	acr3,arsP
GCA_008293315.1	7743	2016-03	environmental/other	United Kingdom: United Kingdom	NULL	Not available	food	Campylobacter jejuni	245654	2	2	NULL	blaOXA-185,tet(O)	blaOXA-185,tet(O)	1	arsP=PARTIAL
GCA_008293755.1	573	2016-03	environmental/other	United Kingdom: United Kingdom	NULL	Not available	food	Campylobacter jejuni	245576	3	3	NULL	blaOXA-184,gyrA_T86I=POINT,tet(O)	blaOXA-184,gyrA_T86I=POINT,tet(O)	2	acr3,arsP
GCA_008293855.1	573	2016-03	environmental/other	United Kingdom: United Kingdom	NULL	Not available	food	Campylobacter jejuni	245582	3	3	NULL	blaOXA-184,gyrA_T86I=POINT,tet(O)	blaOXA-184,gyrA_T86I=POINT,tet(O)	2	acr3,arsP
GCA_008295235.1	573	2016-03	environmental/other	United Kingdom: United Kingdom	NULL	Not available	food	Campylobacter jejuni	241932	3	3	NULL	blaOXA-184,gyrA_T86I=POINT,tet(O)	blaOXA-184,gyrA_T86I=POINT,tet(O)	2	acr3,arsP
GCA_008295935.1	-	2016-03	clinical	United Kingdom: United Kingdom	Homo sapiens	Not available	human	Campylobacter jejuni	241922	4	4	NULL	50S_L22_A103V=POINT,blaOXA-193,gyrA_T86I=POINT,tet(O/M/O)	50S_L22_A103V=POINT,blaOXA-193,gyrA_T86I=POINT,tet(O/M/O)	2	acr3,arsP
GCA_008296195.1	573	2016-03	environmental/other	United Kingdom: United Kingdom	NULL	Not available	food	Campylobacter jejuni	241880	4	4	NULL	blaOXA-184,gyrA_T86I=POINT,lnu(C),tet(O/W/32/O)	blaOXA-184,gyrA_T86I=POINT,lnu(C),tet(O/W/32/O)	2	acr3=PARTIAL,arsP
GCA_008296275.1	814	2016-03	environmental/other	United Kingdom: United Kingdom	NULL	Not available	food	Campylobacter jejuni	238779	3	3	NULL	blaOXA-184,gyrA_T86I=POINT,tet(O)	blaOXA-184,gyrA_T86I=POINT,tet(O)	0	NULL
GCA_008296875.1	5148	2016-03	environmental/other	United Kingdom: United Kingdom	NULL	Not available	food	Campylobacter jejuni	241852	1	1	NULL	blaOXA-184	blaOXA-184	2	acr3=PARTIAL,arsP
GCA_008296995.1	573	2016-03	environmental/other	United Kingdom: United Kingdom	NULL	Not available	food	Campylobacter jejuni	241841	3	3	NULL	blaOXA-184,gyrA_T86I=POINT,tet(O)	blaOXA-184,gyrA_T86I=POINT,tet(O)	2	acr3,arsP
GCA_008297055.1	573	2016-03	environmental/other	United Kingdom: United Kingdom	NULL	Not available	food	Campylobacter jejuni	241844	3	3	NULL	blaOXA-184,lnu(C),tet(O/W/32/O)	blaOXA-184,lnu(C),tet(O/W/32/O)	2	acr3=PARTIAL,arsP
GCA_008304655.1	-	2016-03	environmental/other	United Kingdom: United Kingdom	NULL	Not available	food	Campylobacter jejuni	241856	3	3	NULL	blaOXA-184,gyrA_T86I=POINT,tet(O)	blaOXA-184,gyrA_T86I=POINT,tet(O)	2	acr3,arsP
GCA_008304685.1	573	2016-03	environmental/other	United Kingdom: United Kingdom	NULL	Not available	food	Campylobacter jejuni	241931	3	3	NULL	blaOXA-184,gyrA_T86I=POINT,tet(O)	blaOXA-184,gyrA_T86I=POINT,tet(O)	2	acr3,arsP
GCA_008304975.1	573	2016-03	environmental/other	United Kingdom: United Kingdom	NULL	Not available	food	Campylobacter jejuni	241930	3	3	NULL	blaOXA-184,gyrA_T86I=POINT,tet(O)	blaOXA-184,gyrA_T86I=POINT,tet(O)	2	acr3,arsP
GCA_008306055.1	573	2016-03	environmental/other	United Kingdom: United Kingdom	NULL	Not available	food	Campylobacter jejuni	238782	2	2	NULL	blaOXA-184,tet(O)	blaOXA-184,tet(O)	2	acr3=PARTIAL,arsP
GCA_008307235.1	573	2016-03	environmental/other	United Kingdom: United Kingdom	NULL	Not available	food	Campylobacter jejuni	245574	3	3	NULL	blaOXA-184,gyrA_T86I=POINT,tet(O)	blaOXA-184,gyrA_T86I=POINT,tet(O)	2	acr3,arsP
GCA_008307415.1	573	2016-03	environmental/other	United Kingdom: United Kingdom	NULL	Not available	food	Campylobacter jejuni	241949	3	3	NULL	blaOXA-184,lnu(C),tet(O/W/32/O)	blaOXA-184,lnu(C),tet(O/W/32/O)	2	acr3=PARTIAL,arsP
GCA_008307665.1	2793	2016-03	environmental/other	United Kingdom: United Kingdom	NULL	Not available	food	Campylobacter jejuni	241892	3	3	NULL	blaOXA,gyrA_T86I=POINT,tet(O)	blaOXA,gyrA_T86I=POINT,tet(O)	1	acr3=MISTRANSLATION
GCA_008308415.1	573	2016-03	environmental/other	United Kingdom: United Kingdom	NULL	Not available	food	Campylobacter jejuni	241940	3	3	NULL	blaOXA-184,gyrA_T86I=POINT,tet(O)	blaOXA-184,gyrA_T86I=POINT,tet(O)	2	acr3,arsP
GCA_008308435.1	2135	2016-03	clinical	United Kingdom: United Kingdom	Homo sapiens	Not available	human	Campylobacter jejuni	241910	3	3	NULL	blaOXA-609,gyrA_T86I=POINT,tet(O)	blaOXA-609,gyrA_T86I=POINT,tet(O)	0	NULL
GCA_008308475.1	8234	2016-03	environmental/other	United Kingdom: United Kingdom	NULL	Not available	food	Campylobacter jejuni	241854	3	3	NULL	blaOXA-184,gyrA_T86I=POINT,tet(O)	blaOXA-184,gyrA_T86I=POINT,tet(O)	1	acr3=PARTIAL
GCA_008308595.1	2135	2016-03	environmental/other	United Kingdom: United Kingdom	NULL	Not available	food	Campylobacter jejuni	241874	3	3	NULL	blaOXA-609,gyrA_T86I=POINT,tet(O)	blaOXA-609,gyrA_T86I=POINT,tet(O)	0	NULL
GCA_008308755.1	573	2016-03	environmental/other	United Kingdom: United Kingdom	NULL	Not available	food	Campylobacter jejuni	241866	2	2	NULL	blaOXA-184,tet(O)	blaOXA-184,tet(O)	2	acr3=PARTIAL,arsP
GCA_008309595.1	573	2016-03	environmental/other	United Kingdom: United Kingdom	NULL	Not available	food	Campylobacter jejuni	241882	3	3	NULL	blaOXA-184,gyrA_T86I=POINT,tet(O)	blaOXA-184,gyrA_T86I=POINT,tet(O)	2	acr3,arsP
GCA_008309875.1	2211	2016-03	environmental/other	United Kingdom: United Kingdom	NULL	Not available	food	Campylobacter jejuni	241968	2	2	NULL	blaOXA-184,tet(O)	blaOXA-184,tet(O)	0	NULL
GCA_008310375.1	2211	2016-03	environmental/other	United Kingdom: United Kingdom	NULL	Not available	food	Campylobacter jejuni	241865	1	1	NULL	blaOXA-184	blaOXA-184	0	NULL
GCA_008311035.1	2211	2016-03	environmental/other	United Kingdom: United Kingdom	NULL	Not available	food	Campylobacter jejuni	241944	2	2	NULL	blaOXA-184,tet(O)	blaOXA-184,tet(O)	0	NULL
GCA_008311855.1	464	2016-03	clinical	United Kingdom: United Kingdom	Homo sapiens	Not available	human	Campylobacter jejuni	238429	4	4	NULL	50S_L22_A103V=POINT,blaOXA-193,gyrA_T86I=POINT,tet(O)	50S_L22_A103V=POINT,blaOXA-193,gyrA_T86I=POINT,tet(O)	2	acr3,arsP
GCA_008331405.1	8373	2016-03	environmental/other	United Kingdom: United Kingdom	NULL	Not available	food	Campylobacter jejuni	241961	3	3	NULL	blaOXA-184,gyrA_T86I=POINT,tet(O)	blaOXA-184,gyrA_T86I=POINT,tet(O)	1	acr3=MISTRANSLATION
GCA_008332405.1	2135	2016-03	clinical	United Kingdom: United Kingdom	Homo sapiens	Not available	human	Campylobacter jejuni	241909	3	3	NULL	blaOXA-609,gyrA_T86I=POINT,tet(O)	blaOXA-609,gyrA_T86I=POINT,tet(O)	0	NULL
GCA_008337525.1	290	2016-03	clinical	United Kingdom: United Kingdom	Homo sapiens	Not available	human	Campylobacter jejuni	241972	1	1	NULL	blaOXA-193	blaOXA-193	0	NULL
GCA_008584855.1	814	2016-03	environmental/other	United Kingdom: United Kingdom	NULL	Not available	food	Campylobacter jejuni	241943	2	2	NULL	gyrA_T86I=POINT,tet(O)	gyrA_T86I=POINT,tet(O)	0	NULL
GCA_004985005.1	1519	2016-04	clinical	USA	NULL	NULL	stool	Campylobacter jejuni	PNUSAC000434	2	2	NULL	blaOXA-193,gyrA_T86I=POINT	blaOXA-193,gyrA_T86I=POINT	1	arsP
GCA_008250685.1	1121	2016-04	environmental/other	United Kingdom: United Kingdom	NULL	Not available	food	Campylobacter coli	285799	1	1	NULL	tet(O)	tet(O)	0	NULL
GCA_008282175.1	573	2016-04	clinical	United Kingdom: United Kingdom	Homo sapiens	Not available	human	Campylobacter jejuni	251967	3	3	NULL	blaOXA-184,gyrA_T86I=POINT,tet(O)	blaOXA-184,gyrA_T86I=POINT,tet(O)	2	acr3,arsP
GCA_008283375.1	573	2016-04	clinical	United Kingdom: United Kingdom	Homo sapiens	Not available	human	Campylobacter jejuni	251968	3	3	NULL	blaOXA-184,gyrA_T86I=POINT,tet(O)	blaOXA-184,gyrA_T86I=POINT,tet(O)	2	acr3=PARTIAL,arsP
GCA_008284015.1	1519	2016-04	clinical	United Kingdom: United Kingdom	Homo sapiens	Not available	human	Campylobacter jejuni	255643	4	4	NULL	blaOXA,blaOXA-193,gyrA_T86I=POINT,tet(O)	blaOXA,blaOXA-193,gyrA_T86I=POINT,tet(O)	1	arsP
GCA_008284415.1	2844	2016-04	environmental/other	United Kingdom: United Kingdom	NULL	Not available	food	Campylobacter jejuni	260078	2	2	NULL	50S_L22_A103V=POINT,tet(O)	50S_L22_A103V=POINT,tet(O)	0	NULL
GCA_008285155.1	573	2016-04	environmental/other	United Kingdom: United Kingdom	NULL	Not available	food	Campylobacter jejuni	255620	3	3	NULL	blaOXA-184,gyrA_T86I=POINT,tet(O)	blaOXA-184,gyrA_T86I=POINT,tet(O)	0	NULL
GCA_008285395.1	573	2016-04	clinical	United Kingdom: United Kingdom	Homo sapiens	Not available	human	Campylobacter jejuni	251931	3	3	NULL	blaOXA-184,gyrA_T86I=POINT,tet(O)	blaOXA-184,gyrA_T86I=POINT,tet(O)	2	acr3,arsP
GCA_008286775.1	573	2016-04	environmental/other	United Kingdom: United Kingdom	NULL	Not available	food	Campylobacter jejuni	251887	3	3	NULL	blaOXA-184,gyrA_T86I=POINT,tet(O)	blaOXA-184,gyrA_T86I=POINT,tet(O)	2	acr3=PARTIAL,arsP
GCA_008287995.1	573	2016-04	environmental/other	United Kingdom: United Kingdom	NULL	Not available	food	Campylobacter jejuni	251903	2	2	NULL	blaOXA-184,tet(O)	blaOXA-184,tet(O)	2	acr3,arsP
GCA_008288115.1	573	2016-04	clinical	United Kingdom: United Kingdom	Homo sapiens	Not available	human	Campylobacter jejuni	251929	3	3	NULL	blaOXA-184,gyrA_T86I=POINT,tet(O)	blaOXA-184,gyrA_T86I=POINT,tet(O)	2	acr3,arsP
GCA_008291095.1	863	2016-04	environmental/other	United Kingdom: United Kingdom	NULL	Not available	food	Campylobacter jejuni	265357	1	1	NULL	gyrA_T86I=POINT	gyrA_T86I=POINT	2	acr3,arsP
GCA_008291135.1	573	2016-04	environmental/other	United Kingdom: United Kingdom	NULL	Not available	food	Campylobacter jejuni	260082	3	3	NULL	blaOXA-184,gyrA_T86I=POINT,tet(O)	blaOXA-184,gyrA_T86I=POINT,tet(O)	2	acr3,arsP
GCA_008293195.1	573	2016-04	environmental/other	United Kingdom: United Kingdom	NULL	Not available	food	Campylobacter jejuni	251913	3	3	NULL	blaOXA-184,gyrA_T86I=POINT,tet(O)	blaOXA-184,gyrA_T86I=POINT,tet(O)	2	acr3,arsP
GCA_008293635.1	-	2016-04	environmental/other	United Kingdom: United Kingdom	NULL	Not available	food	Campylobacter jejuni	251880	2	2	NULL	blaOXA-184,tet(O)	blaOXA-184,tet(O)	2	acr3,arsP
GCA_008295195.1	573	2016-04	clinical	United Kingdom: United Kingdom	Homo sapiens	Not available	human	Campylobacter jejuni	251980	3	3	NULL	blaOXA-184,gyrA_T86I=POINT,tet(O)	blaOXA-184,gyrA_T86I=POINT,tet(O)	2	acr3,arsP
GCA_008296055.1	464	2016-04	clinical	United Kingdom: United Kingdom	Homo sapiens	Not available	human	Campylobacter jejuni	251938	4	4	NULL	50S_L22_A103V=POINT,blaOXA-193,gyrA_T86I=POINT,tet(O)	50S_L22_A103V=POINT,blaOXA-193,gyrA_T86I=POINT,tet(O)	2	acr3,arsP
GCA_008309455.1	-	2016-04	environmental/other	United Kingdom: United Kingdom	NULL	Not available	food	Campylobacter jejuni	251896	3	3	NULL	blaOXA-609,gyrA_T86I=POINT,tet(O)	blaOXA-609,gyrA_T86I=POINT,tet(O)	0	NULL
GCA_010327885.1	-	2016-04	clinical	United Kingdom: United Kingdom	Homo sapiens	Not available	human	Campylobacter jejuni	352718	3	3	NULL	blaOXA-460,gyrA_T86I=POINT,tet(O)	blaOXA-460,gyrA_T86I=POINT,tet(O)	2	acr3,arsP
GCA_010328995.1	-	2016-04	clinical	United Kingdom: United Kingdom	Homo sapiens	Not available	human	Campylobacter jejuni	352708	1	1	NULL	blaOXA-193	blaOXA-193	0	NULL
GCA_004933715.1	-	2016-05	clinical	USA	NULL	NULL	stool	Campylobacter jejuni	PNUSAC000473	3	3	NULL	50S_L22_A103V=POINT,gyrA_T86I=POINT,tet(O)	50S_L22_A103V=POINT,gyrA_T86I=POINT,tet(O)	0	NULL
GCA_004933915.1	904	2016-05	clinical	USA	NULL	NULL	stool	Campylobacter jejuni	PNUSAC000467	3	3	NULL	blaOXA-184,gyrA_T86I=POINT,tet(O)	blaOXA-184,gyrA_T86I=POINT,tet(O)	2	acr3,arsP
GCA_005073325.1	5789	2016-05	clinical	USA	NULL	NULL	stool	Campylobacter jejuni	PNUSAC000440	4	4	NULL	aph(3')-IIIa,blaOXA-193,gyrA_T86I=POINT,tet(O)	aph(3')-IIIa,blaOXA-193,gyrA_T86I=POINT,tet(O)	2	acr3,arsP
GCA_005101545.1	904	2016-05	clinical	NULL	NULL	NULL	stool	Campylobacter jejuni	PNUSAC000529	3	3	NULL	blaOXA-184,gyrA_T86I=POINT,tet(O)	blaOXA-184,gyrA_T86I=POINT,tet(O)	2	acr3,arsP
GCA_008125995.1	573	2016-05	environmental/other	United Kingdom: United Kingdom	NULL	Not available	food	Campylobacter jejuni	296938	3	3	NULL	blaOXA-184,gyrA_T86I=POINT,tet(O)	blaOXA-184,gyrA_T86I=POINT,tet(O)	2	acr3,arsP
GCA_008126025.1	-	2016-05	environmental/other	United Kingdom: United Kingdom	NULL	Not available	food	Campylobacter jejuni	296926	3	3	NULL	blaOXA-184,gyrA_T86I=POINT,tet(O)	blaOXA-184,gyrA_T86I=POINT,tet(O)	2	acr3=PARTIAL,arsP
GCA_008126245.1	-	2016-05	clinical	United Kingdom: United Kingdom	Homo sapiens	Not available	human	Campylobacter jejuni	296913	3	3	NULL	blaOXA-193,gyrA_T86I=POINT,tet(O)	blaOXA-193,gyrA_T86I=POINT,tet(O)	0	NULL
GCA_008248405.1	-	2016-05	clinical	United Kingdom: United Kingdom	Homo sapiens	Not available	human	Campylobacter jejuni	294818	3	3	NULL	blaOXA-193,gyrA_T86I=POINT,tet(O)	blaOXA-193,gyrA_T86I=POINT,tet(O)	0	NULL
GCA_008278805.1	573	2016-05	clinical	United Kingdom: United Kingdom	Homo sapiens	Not available	human	Campylobacter jejuni	277702	2	2	NULL	blaOXA-184,tet(O)	blaOXA-184,tet(O)	2	acr3,arsP
GCA_008279465.1	814	2016-05	clinical	United Kingdom: United Kingdom	Homo sapiens	Not available	human	Campylobacter jejuni	275664	2	2	NULL	blaOXA-184,tet(O)	blaOXA-184,tet(O)	0	NULL
GCA_008280765.1	-	2016-05	clinical	United Kingdom: United Kingdom	Homo sapiens	Not available	human	Campylobacter jejuni	277761	3	3	NULL	blaOXA-184,gyrA_T86I=POINT,tet(O)	blaOXA-184,gyrA_T86I=POINT,tet(O)	2	acr3,arsP
GCA_008281895.1	814	2016-05	clinical	United Kingdom: United Kingdom	Homo sapiens	Not available	human	Campylobacter jejuni	277698	2	2	NULL	blaOXA-184,tet(O)	blaOXA-184,tet(O)	0	NULL
GCA_008284095.1	47	2016-05	clinical	United Kingdom: United Kingdom	Homo sapiens	Not available	human	Campylobacter jejuni	257378	3	3	NULL	blaOXA-193,gyrA_T86I=POINT,tet(O)	blaOXA-193,gyrA_T86I=POINT,tet(O)	1	arsP=MISTRANSLATION
GCA_008289975.1	814	2016-05	clinical	United Kingdom: United Kingdom	Homo sapiens	Not available	human	Campylobacter jejuni	277714	2	2	NULL	blaOXA-184,tet(O)	blaOXA-184,tet(O)	0	NULL
GCA_008290795.1	814	2016-05	clinical	United Kingdom: United Kingdom	Homo sapiens	Not available	human	Campylobacter jejuni	277678	2	2	NULL	blaOXA-184,tet(O)	blaOXA-184,tet(O)	0	NULL
GCA_008291575.1	47	2016-05	clinical	United Kingdom: United Kingdom	Homo sapiens	Not available	human	Campylobacter jejuni	259405	3	3	NULL	blaOXA-193,gyrA_T86I=POINT,tet(O)	blaOXA-193,gyrA_T86I=POINT,tet(O)	1	arsP=MISTRANSLATION
GCA_008304855.1	-	2016-05	clinical	United Kingdom: United Kingdom	Homo sapiens	Not available	human	Campylobacter jejuni	265365	4	4	NULL	50S_L22_A103V=POINT,blaOXA-193,gyrA_T86I=POINT,tet(O)	50S_L22_A103V=POINT,blaOXA-193,gyrA_T86I=POINT,tet(O)	2	acr3,arsP
GCA_004861465.1	2535	2016-06	clinical	USA	NULL	NULL	stool	Campylobacter jejuni	PNUSAC008120	1	1	NULL	blaOXA-617	blaOXA-617	0	NULL
GCA_005253365.1	2109	2016-06	clinical	USA	NULL	NULL	stool	Campylobacter jejuni	PNUSAC000643	11	11	NULL	23S_A2075G=POINT,aad9,aad9=PARTIAL,aadE,aph(2'')-Ih,aph(3')-IIIa,blaOXA-193,gyrA_T86I=POINT,sat4,tet(O),tet(O)=PARTIAL_END_OF_CONTIG	23S_A2075G=POINT,aad9,aad9=PARTIAL,aadE,aph(2'')-Ih,aph(3')-IIIa,blaOXA-193,gyrA_T86I=POINT,sat4,tet(O),tet(O)=PARTIAL_END_OF_CONTIG	0	NULL
GCA_005253505.1	-	2016-06	clinical	NULL	NULL	NULL	stool	Campylobacter jejuni	PNUSAC000714	3	3	NULL	blaOXA-193,gyrA_T86I=POINT,tet(O)	blaOXA-193,gyrA_T86I=POINT,tet(O)	2	acr3,arsP
GCA_008235385.1	573	2016-06	environmental/other	United Kingdom: United Kingdom	NULL	Not available	food	Campylobacter jejuni	440899	3	3	NULL	blaOXA-184,gyrA_T86I=POINT,tet(O)	blaOXA-184,gyrA_T86I=POINT,tet(O)	2	acr3,arsP
GCA_008253325.1	1519	2016-06	clinical	United Kingdom: United Kingdom	Homo sapiens	Not available	human	Campylobacter jejuni	284175	2	2	NULL	blaOXA-193,gyrA_T86I=POINT	blaOXA-193,gyrA_T86I=POINT	1	arsP
GCA_008275745.1	573	2016-06	environmental/other	United Kingdom: United Kingdom	NULL	Not available	food	Campylobacter jejuni	284165	2	2	NULL	blaOXA-184,tet(O)	blaOXA-184,tet(O)	0	NULL
GCA_008276785.1	573	2016-06	environmental/other	United Kingdom: United Kingdom	NULL	Not available	food	Campylobacter jejuni	282360	2	2	NULL	blaOXA-184,tet(O)	blaOXA-184,tet(O)	0	NULL
GCA_008277125.1	573	2016-06	environmental/other	United Kingdom: United Kingdom	NULL	Not available	food	Campylobacter jejuni	282365	2	2	NULL	blaOXA-184,tet(O)	blaOXA-184,tet(O)	2	acr3,arsP
GCA_008277285.1	-	2016-06	environmental/other	United Kingdom: United Kingdom	NULL	Not available	food	Campylobacter jejuni	282364	3	3	NULL	blaOXA-184,gyrA_T86I=POINT,tet(O)	blaOXA-184,gyrA_T86I=POINT,tet(O)	1	acr3
GCA_008277645.1	2211	2016-06	environmental/other	United Kingdom: United Kingdom	NULL	Not available	food	Campylobacter jejuni	277914	2	2	NULL	blaOXA-184,tet(O)	blaOXA-184,tet(O)	0	NULL
GCA_008277705.1	814	2016-06	environmental/other	United Kingdom: United Kingdom	NULL	Not available	food	Campylobacter jejuni	275687	2	2	NULL	blaOXA-184,tet(O)	blaOXA-184,tet(O)	0	NULL
GCA_008277805.1	2135	2016-06	clinical	United Kingdom: United Kingdom	Homo sapiens	Not available	human	Campylobacter jejuni	275721	3	3	NULL	blaOXA-193,gyrA_T86I=POINT,tet(O)	blaOXA-193,gyrA_T86I=POINT,tet(O)	0	NULL
GCA_008278105.1	573	2016-06	environmental/other	United Kingdom: United Kingdom	NULL	Not available	food	Campylobacter jejuni	275690	3	3	NULL	blaOXA-184,gyrA_T86I=POINT,tet(O)	blaOXA-184,gyrA_T86I=POINT,tet(O)	2	acr3,arsP
GCA_008278515.1	2140	2016-06	clinical	United Kingdom: United Kingdom	Homo sapiens	Not available	human	Campylobacter jejuni	282386	8	8	NULL	aadE,ant(6)-Ia=PARTIAL,ant(6)-Ia=PARTIAL_END_OF_CONTIG,aph(3')-IIIa,blaOXA-193,gyrA_T86I=POINT,sat4,tet(O)	aadE,ant(6)-Ia=PARTIAL,ant(6)-Ia=PARTIAL_END_OF_CONTIG,aph(3')-IIIa,blaOXA-193,gyrA_T86I=POINT,sat4,tet(O)	2	acr3,arsP
GCA_008279045.1	573	2016-06	environmental/other	United Kingdom: United Kingdom	NULL	Not available	food	Campylobacter jejuni	275688	2	2	NULL	blaOXA-184,tet(O)	blaOXA-184,tet(O)	2	acr3,arsP
GCA_008279165.1	573	2016-06	environmental/other	United Kingdom: United Kingdom	NULL	Not available	animal	Campylobacter jejuni	270210	2	2	NULL	blaOXA-184,tet(O)	blaOXA-184,tet(O)	2	acr3,arsP
GCA_008280165.1	573	2016-06	environmental/other	United Kingdom: United Kingdom	NULL	Not available	animal	Campylobacter jejuni	275668	3	3	NULL	blaOXA-184,gyrA_T86I=POINT,tet(O)	blaOXA-184,gyrA_T86I=POINT,tet(O)	2	acr3,arsP
GCA_008280485.1	814	2016-06	environmental/other	United Kingdom: United Kingdom	NULL	Not available	food	Campylobacter jejuni	275686	2	2	NULL	blaOXA-184,tet(O)	blaOXA-184,tet(O)	0	NULL
GCA_008280505.1	44	2016-06	clinical	United Kingdom: United Kingdom	Homo sapiens	Not available	human	Campylobacter jejuni	279835	3	3	NULL	blaOXA-193,gyrA_T86I=POINT,tet(O)	blaOXA-193,gyrA_T86I=POINT,tet(O)	0	NULL
GCA_008281045.1	1519	2016-06	clinical	United Kingdom: United Kingdom	Homo sapiens	Not available	human	Campylobacter jejuni	268615	2	2	NULL	blaOXA-193,gyrA_T86I=POINT	blaOXA-193,gyrA_T86I=POINT	1	arsP
GCA_008281955.1	573	2016-06	environmental/other	United Kingdom: United Kingdom	NULL	Not available	food	Campylobacter jejuni	277918	2	2	NULL	blaOXA-184,tet(O)	blaOXA-184,tet(O)	0	NULL
GCA_008281975.1	573	2016-06	environmental/other	United Kingdom: United Kingdom	NULL	Not available	food	Campylobacter jejuni	282358	2	2	NULL	blaOXA-184,tet(O)	blaOXA-184,tet(O)	2	acr3=PARTIAL,arsP
GCA_008282015.1	2844	2016-06	environmental/other	United Kingdom: United Kingdom	NULL	Not available	food	Campylobacter jejuni	277994	3	3	NULL	50S_L22_A103V=POINT,gyrA_T86A=POINT,tet(O)	50S_L22_A103V=POINT,gyrA_T86A=POINT,tet(O)	0	NULL
GCA_008282595.1	2211	2016-06	environmental/other	United Kingdom: United Kingdom	NULL	Not available	food	Campylobacter jejuni	277916	2	2	NULL	blaOXA-184,tet(O)	blaOXA-184,tet(O)	0	NULL
GCA_008282675.1	8361	2016-06	environmental/other	United Kingdom: United Kingdom	NULL	Not available	food	Campylobacter jejuni	282361	2	2	NULL	blaOXA-184,tet(O)	blaOXA-184,tet(O)	1	acr3
GCA_008283795.1	44	2016-06	clinical	United Kingdom: United Kingdom	Homo sapiens	Not available	human	Campylobacter jejuni	264090	3	3	NULL	blaOXA-193,gyrA_T86I=POINT,tet(O)	blaOXA-193,gyrA_T86I=POINT,tet(O)	0	NULL
GCA_008289455.1	573	2016-06	clinical	United Kingdom: United Kingdom	Homo sapiens	Not available	human	Campylobacter jejuni	275724	3	3	NULL	blaOXA-184,gyrA_T86I=POINT,tet(O)	blaOXA-184,gyrA_T86I=POINT,tet(O)	2	acr3,arsP
GCA_008289555.1	7330	2016-06	clinical	United Kingdom: United Kingdom	Homo sapiens	Not available	human	Campylobacter jejuni	275674	3	3	NULL	blaOXA-184,gyrA_T86I=POINT,tet(O)	blaOXA-184,gyrA_T86I=POINT,tet(O)	2	acr3=PARTIAL,arsP
GCA_008289855.1	273	2016-06	clinical	United Kingdom: United Kingdom	Homo sapiens	Not available	human	Campylobacter jejuni	270169	1	1	NULL	blaOXA-193	blaOXA-193	0	NULL
GCA_008290155.1	573	2016-06	environmental/other	United Kingdom: United Kingdom	NULL	Not available	food	Campylobacter jejuni	275717	3	3	NULL	blaOXA-184,gyrA_T86I=POINT,tet(O)	blaOXA-184,gyrA_T86I=POINT,tet(O)	2	acr3,arsP
GCA_008293975.1	-	2016-06	environmental/other	United Kingdom: United Kingdom	NULL	Not available	food	Campylobacter jejuni	282359	2	2	NULL	blaOXA-184,tet(O)	blaOXA-184,tet(O)	0	NULL
GCA_008295355.1	573	2016-06	environmental/other	United Kingdom: United Kingdom	NULL	Not available	food	Campylobacter jejuni	279861	3	3	NULL	blaOXA-184,lnu(C),tet(O/W/32/O)	blaOXA-184,lnu(C),tet(O/W/32/O)	2	acr3=PARTIAL,arsP
GCA_008295635.1	573	2016-06	environmental/other	United Kingdom: United Kingdom	NULL	Not available	food	Campylobacter jejuni	282363	3	3	NULL	blaOXA-184,gyrA_T86I=POINT,tet(O)	blaOXA-184,gyrA_T86I=POINT,tet(O)	0	NULL
GCA_009254465.1	7735	2016-06	environmental/other	United Kingdom: United Kingdom	NULL	Not available	food	Campylobacter jejuni	277990	2	2	NULL	blaOXA-184,tet(O)	blaOXA-184,tet(O)	0	NULL
GCA_004981625.1	2109	2016-07	clinical	USA	NULL	NULL	stool	Campylobacter jejuni	PNUSAC003024	10	10	NULL	23S_A2075G=POINT,aad9=PARTIAL,aad9=PARTIAL_END_OF_CONTIG,aadE,aph(2'')-Ih,aph(3')-IIIa,blaOXA-193,gyrA_T86I=POINT,sat4,tet(O)	23S_A2075G=POINT,aad9=PARTIAL,aad9=PARTIAL_END_OF_CONTIG,aadE,aph(2'')-Ih,aph(3')-IIIa,blaOXA-193,gyrA_T86I=POINT,sat4,tet(O)	0	NULL
GCA_005108445.1	2109	2016-07	clinical	USA	NULL	NULL	stool	Campylobacter jejuni	PNUSAC001550	4	4	NULL	23S_A2075G=POINT,blaOXA-193,gyrA_T86I=POINT,tet(O)	23S_A2075G=POINT,blaOXA-193,gyrA_T86I=POINT,tet(O)	0	NULL
GCA_005156705.1	-	2016-07	clinical	USA	NULL	NULL	stool	Campylobacter jejuni	PNUSAC000760	7	7	NULL	50S_L22_A103V=POINT,ant(6)=HMM,aph(3')-IIIa,blaOXA-193,gyrA_T86I=POINT,sat4,tet(O)	50S_L22_A103V=POINT,ant(6)=HMM,aph(3')-IIIa,blaOXA-193,gyrA_T86I=POINT,sat4,tet(O)	1	arsP=MISTRANSLATION
GCA_005158935.1	2535	2016-07	clinical	USA	NULL	NULL	stool	Campylobacter jejuni	PNUSAC000811	1	1	NULL	blaOXA	blaOXA	1	arsP
GCA_005160605.1	2535	2016-07	clinical	USA	NULL	NULL	stool	Campylobacter jejuni	PNUSAC000810	1	1	NULL	blaOXA	blaOXA	1	arsP
GCA_008141065.1	531	2016-07	clinical	United Kingdom: United Kingdom	Homo sapiens	Not available	human	Campylobacter jejuni	328062	3	3	NULL	blaOXA-193,gyrA_T86I=POINT,tet(O)	blaOXA-193,gyrA_T86I=POINT,tet(O)	0	NULL
GCA_008249625.1	1080	2016-07	environmental/other	United Kingdom: United Kingdom	NULL	Not available	food	Campylobacter jejuni	282721	1	1	NULL	blaOXA-617	blaOXA-617	1	arsP
GCA_008249765.1	3895	2016-07	environmental/other	United Kingdom: United Kingdom	NULL	Not available	food	Campylobacter jejuni	282730	2	2	NULL	blaOXA-184,tet(O)	blaOXA-184,tet(O)	1	acr3
GCA_008251845.1	607	2016-07	clinical	United Kingdom: United Kingdom	Homo sapiens	Not available	human	Campylobacter jejuni	285757	2	2	NULL	gyrA_T86I=POINT,tet(O)	gyrA_T86I=POINT,tet(O)	2	acr3,arsP
GCA_008252025.1	573	2016-07	environmental/other	United Kingdom: United Kingdom	NULL	Not available	food	Campylobacter jejuni	282733	3	3	NULL	blaOXA-184,gyrA_T86I=POINT,tet(O)	blaOXA-184,gyrA_T86I=POINT,tet(O)	2	acr3,arsP
GCA_008252765.1	-	2016-07	environmental/other	United Kingdom: United Kingdom	NULL	Not available	food	Campylobacter jejuni	282727	3	3	NULL	blaOXA-184,gyrA_T86I=POINT,tet(O)	blaOXA-184,gyrA_T86I=POINT,tet(O)	2	acr3,arsP
GCA_008254085.1	2135	2016-07	environmental/other	United Kingdom: United Kingdom	NULL	Not available	food	Campylobacter jejuni	282743	3	3	NULL	blaOXA-609,gyrA_T86I=POINT,tet(O)	blaOXA-609,gyrA_T86I=POINT,tet(O)	0	NULL
GCA_008254205.1	273	2016-07	environmental/other	United Kingdom: United Kingdom	NULL	Not available	food	Campylobacter jejuni	282735	2	2	NULL	blaOXA-193,tet(O)	blaOXA-193,tet(O)	0	NULL
GCA_008276925.1	-	2016-07	environmental/other	United Kingdom: United Kingdom	NULL	Not available	food	Campylobacter jejuni	282685	3	3	NULL	blaOXA-184,gyrA_T86I=POINT,tet(O)	blaOXA-184,gyrA_T86I=POINT,tet(O)	2	acr3,arsP
GCA_008289895.1	573	2016-07	environmental/other	United Kingdom: United Kingdom	NULL	Not available	food	Campylobacter jejuni	282719	2	2	NULL	blaOXA-184,tet(O)	blaOXA-184,tet(O)	2	acr3=PARTIAL,arsP
GCA_010353425.1	824	2016-07	clinical	United Kingdom: United Kingdom	Homo sapiens	Not available	human	Campylobacter jejuni	279501	2	2	NULL	50S_L22_A103V=POINT,gyrA_T86I=POINT	50S_L22_A103V=POINT,gyrA_T86I=POINT	0	NULL
GCA_005126765.1	2535	2016-08	clinical	USA	NULL	NULL	stool	Campylobacter jejuni	PNUSAC001229	1	1	NULL	blaOXA-617	blaOXA-617	1	arsP
GCA_007897485.1	-	2016-08	environmental/other	United Kingdom: United Kingdom	NULL	Not available	food	Campylobacter jejuni	765155	4	4	NULL	50S_L22_A103V=POINT,blaOXA-603,gyrA_T86I=POINT,tet(O/M/O)	50S_L22_A103V=POINT,blaOXA-603,gyrA_T86I=POINT,tet(O/M/O)	0	NULL
GCA_008126205.1	-	2016-08	clinical	United Kingdom: United Kingdom	Homo sapiens	Not available	human	Campylobacter jejuni	289632	1	1	NULL	blaOXA-193	blaOXA-193	0	NULL
GCA_008131025.1	354	2016-08	clinical	United Kingdom: United Kingdom	Homo sapiens	Not available	human	Campylobacter jejuni	333965	3	3	NULL	blaOXA-460,gyrA_T86I=POINT,tet(O)	blaOXA-460,gyrA_T86I=POINT,tet(O)	2	acr3,arsP
GCA_008137685.1	607	2016-08	clinical	United Kingdom: United Kingdom	Homo sapiens	Not available	human	Campylobacter jejuni	333982	2	2	NULL	gyrA_T86I=POINT,tet(O)	gyrA_T86I=POINT,tet(O)	2	acr3,arsP
GCA_008139865.1	8556	2016-08	clinical	United Kingdom: United Kingdom	Homo sapiens	Not available	human	Campylobacter jejuni	322314	9	9	NULL	aad9,aadE,ant(6)-Ia=PARTIAL,ant(6)-Ia=PARTIAL_END_OF_CONTIG,aph(3')-IIIa,blaOXA-193,gyrA_T86I=POINT,sat4,tet(O)	aad9,aadE,ant(6)-Ia=PARTIAL,ant(6)-Ia=PARTIAL_END_OF_CONTIG,aph(3')-IIIa,blaOXA-193,gyrA_T86I=POINT,sat4,tet(O)	1	arsP
GCA_008140785.1	607	2016-08	clinical	United Kingdom: United Kingdom	Homo sapiens	Not available	human	Campylobacter jejuni	322335	2	2	NULL	gyrA_T86I=POINT,tet(O)	gyrA_T86I=POINT,tet(O)	2	acr3,arsP
GCA_008140885.1	-	2016-08	clinical	United Kingdom: United Kingdom	Homo sapiens	Not available	human	Campylobacter jejuni	328001	2	2	NULL	blaOXA-184,gyrA_T86I=POINT	blaOXA-184,gyrA_T86I=POINT	0	NULL
GCA_008153355.1	48	2016-08	clinical	United Kingdom: United Kingdom	Homo sapiens	Not available	human	Campylobacter jejuni	296190	7	7	NULL	ant(6)=HMM,ant(6)-Ia=PARTIAL,aph(3')-IIIa,blaOXA-193,gyrA_T86I=POINT,sat4,tet(O)	ant(6)=HMM,ant(6)-Ia=PARTIAL,aph(3')-IIIa,blaOXA-193,gyrA_T86I=POINT,sat4,tet(O)	1	acr3=PARTIAL
GCA_008160525.1	-	2016-08	clinical	United Kingdom: United Kingdom	Homo sapiens	Not available	human	Campylobacter jejuni	333967	3	3	NULL	blaOXA,gyrA_T86I=POINT,tet(O)	blaOXA,gyrA_T86I=POINT,tet(O)	1	acr3=MISTRANSLATION
GCA_005111345.1	2535	2016-09	clinical	USA:WY	NULL	NULL	stool	Campylobacter jejuni	PNUSAC000948	1	1	NULL	blaOXA	blaOXA	1	arsP
GCA_007893585.1	-	2016-09	environmental/other	United Kingdom: United Kingdom	NULL	Not available	food	Campylobacter jejuni	764393	3	3	NULL	blaOXA,gyrA_T86I=POINT,tet(O)	blaOXA,gyrA_T86I=POINT,tet(O)	1	acr3=MISTRANSLATION
GCA_008137705.1	-	2016-09	clinical	United Kingdom: United Kingdom	Homo sapiens	Not available	human	Campylobacter jejuni	336871	4	4	NULL	50S_L22_A103V=POINT,blaOXA-193,gyrA_T86I=POINT,tet(O)	50S_L22_A103V=POINT,blaOXA-193,gyrA_T86I=POINT,tet(O)	2	acr3,arsP
GCA_008138865.1	464	2016-09	clinical	United Kingdom: United Kingdom	Homo sapiens	Not available	human	Campylobacter jejuni	329164	3	3	NULL	50S_L22_A103V=POINT,gyrA_T86I=POINT,tet(O)	50S_L22_A103V=POINT,gyrA_T86I=POINT,tet(O)	2	acr3,arsP
GCA_008140485.1	-	2016-09	clinical	United Kingdom: United Kingdom	Homo sapiens	Not available	human	Campylobacter jejuni	329155	1	1	NULL	blaOXA-193	blaOXA-193	1	arsP=MISTRANSLATION
GCA_005115745.1	2258	2016-10	clinical	USA	NULL	NULL	stool	Campylobacter jejuni	PNUSAC001188	2	2	NULL	blaOXA-193,tet(O)	blaOXA-193,tet(O)	1	arsP=MISTRANSLATION
GCA_005115905.1	2258	2016-10	clinical	USA	NULL	NULL	stool	Campylobacter jejuni	PNUSAC001223	2	2	NULL	blaOXA-193,tet(O)	blaOXA-193,tet(O)	1	arsP=MISTRANSLATION
GCA_005154465.1	44	2016-10	clinical	USA	NULL	NULL	stool	Campylobacter jejuni	PNUSAC001245	3	3	NULL	blaOXA-193,gyrA_T86I=POINT,tet(O)	blaOXA-193,gyrA_T86I=POINT,tet(O)	0	NULL
GCA_005159405.1	8880	2016-10	clinical	USA	NULL	NULL	stool	Campylobacter jejuni	PNUSAC001155	4	4	NULL	50S_L22_A103V=POINT,blaOXA-184,gyrA_T86I=POINT,tet(O)	50S_L22_A103V=POINT,blaOXA-184,gyrA_T86I=POINT,tet(O)	2	acr3=PARTIAL,arsP
GCA_005255185.1	6178	2016-10	clinical	NULL	NULL	NULL	stool	Campylobacter jejuni	PNUSAC001112	2	2	NULL	blaOXA=PARTIAL,tet(O)	blaOXA=PARTIAL,tet(O)	1	acr3=PARTIAL
GCA_008126505.1	2229	2016-10	clinical	United Kingdom: United Kingdom	Homo sapiens	Not available	human	Campylobacter jejuni	321077	6	6	NULL	ant(6)=HMM,aph(3')-IIIa,blaOXA-193,gyrA_T86I=POINT,sat4,tet(O)	ant(6)=HMM,aph(3')-IIIa,blaOXA-193,gyrA_T86I=POINT,sat4,tet(O)	1	arsP
GCA_008143305.1	7330	2016-10	environmental/other	United Kingdom: United Kingdom	NULL	Not available	food	Campylobacter jejuni	328618	3	3	NULL	blaOXA-184,gyrA_T86I=POINT,tet(O)	blaOXA-184,gyrA_T86I=POINT,tet(O)	2	acr3=PARTIAL,arsP
GCA_008144845.1	8952	2016-10	environmental/other	United Kingdom: United Kingdom	NULL	Not available	food	Campylobacter jejuni	328098	3	3	NULL	blaOXA-184,gyrA_T86I=POINT,tet(O)	blaOXA-184,gyrA_T86I=POINT,tet(O)	1	acr3=PARTIAL
GCA_008152605.1	4896	2016-10	clinical	United Kingdom: United Kingdom	Homo sapiens	Not available	human	Campylobacter jejuni	321539	1	1	NULL	gyrA_T86I=POINT	gyrA_T86I=POINT	1	arsP
GCA_010325445.1	2149	2016-10	clinical	United Kingdom: United Kingdom	Homo sapiens	Not available	human	Campylobacter jejuni	338456	1	1	NULL	blaOXA-193	blaOXA-193	0	NULL
GCA_005153345.1	-	2016-11	clinical	USA	NULL	NULL	stool	Campylobacter jejuni	PNUSAC001301	3	3	NULL	blaOXA-193,gyrA_T86I=POINT,tet(O)	blaOXA-193,gyrA_T86I=POINT,tet(O)	0	NULL
GCA_005175465.1	6091	2016-11	clinical	USA	NULL	NULL	stool	Campylobacter jejuni	PNUSAC001428	4	4	NULL	aph(3')-IIIa,blaOXA-193,gyrA_T86I=POINT,tet(O)	aph(3')-IIIa,blaOXA-193,gyrA_T86I=POINT,tet(O)	1	arsP
GCA_008125745.1	-	2016-11	clinical	United Kingdom: United Kingdom	Homo sapiens	Not available	human	Campylobacter jejuni	321552	1	1	NULL	blaOXA-193	blaOXA-193	0	NULL
GCA_008137805.1	-	2016-11	clinical	United Kingdom: United Kingdom	Homo sapiens	Not available	human	Campylobacter jejuni	321570	1	1	NULL	blaOXA-193	blaOXA-193	0	NULL
GCA_008140965.1	-	2016-11	clinical	United Kingdom: United Kingdom	Homo sapiens	Not available	human	Campylobacter jejuni	321562	1	1	NULL	blaOXA-193	blaOXA-193	0	NULL
GCA_008141765.1	-	2016-11	clinical	United Kingdom: United Kingdom	Homo sapiens	Not available	human	Campylobacter jejuni	321559	3	3	NULL	blaOXA-184,gyrA_T86I=POINT,tet(O)	blaOXA-184,gyrA_T86I=POINT,tet(O)	2	acr3,arsP
GCA_008143065.1	273	2016-11	clinical	United Kingdom: United Kingdom	Homo sapiens	Not available	human	Campylobacter jejuni	321574	1	1	NULL	blaOXA-193	blaOXA-193	0	NULL
GCA_008151685.1	2149	2016-11	clinical	United Kingdom: United Kingdom	Homo sapiens	Not available	human	Campylobacter jejuni	316636	1	1	NULL	blaOXA-193	blaOXA-193	0	NULL
GCA_008249345.1	2149	2016-11	clinical	United Kingdom: United Kingdom	Homo sapiens	Not available	human	Campylobacter jejuni	315633	1	1	NULL	blaOXA-193	blaOXA-193	0	NULL
GCA_010325285.1	904	2016-11	clinical	United Kingdom: United Kingdom	Homo sapiens	Not available	human	Campylobacter jejuni	338478	3	3	NULL	blaOXA-184,gyrA_T86I=POINT,tet(O)	blaOXA-184,gyrA_T86I=POINT,tet(O)	2	acr3,arsP
GCA_010327945.1	3102	2016-11	clinical	United Kingdom: United Kingdom	Homo sapiens	Not available	human	Campylobacter jejuni	348799	3	3	NULL	blaOXA-193,gyrA_T86I=POINT,tet(O)	blaOXA-193,gyrA_T86I=POINT,tet(O)	1	arsP
GCA_005120625.1	2109	2016-12	clinical	USA	NULL	NULL	stool	Campylobacter jejuni	PNUSAC001462	11	11	NULL	23S_A2075G=POINT,aad9,aad9=PARTIAL,aadE,aph(2'')-Ih,aph(3')-IIIa,blaOXA-193,gyrA_T86I=POINT,sat4,tet(O),tet(O)=PARTIAL_END_OF_CONTIG	23S_A2075G=POINT,aad9,aad9=PARTIAL,aadE,aph(2'')-Ih,aph(3')-IIIa,blaOXA-193,gyrA_T86I=POINT,sat4,tet(O),tet(O)=PARTIAL_END_OF_CONTIG	0	NULL
GCA_008133845.1	8739	2016-12	clinical	United Kingdom: United Kingdom	Homo sapiens	Not available	human	Campylobacter jejuni	330426	4	4	NULL	50S_L22_A103V=POINT,blaOXA-193,gyrA_T86I=POINT,tet(O)	50S_L22_A103V=POINT,blaOXA-193,gyrA_T86I=POINT,tet(O)	0	NULL
GCA_008135045.1	464	2016-12	clinical	United Kingdom: United Kingdom	Homo sapiens	Not available	human	Campylobacter jejuni	336929	4	4	NULL	50S_L22_A103V=POINT,blaOXA-193,gyrA_T86I=POINT,tet(O)	50S_L22_A103V=POINT,blaOXA-193,gyrA_T86I=POINT,tet(O)	2	acr3,arsP
GCA_008144385.1	1519	2016-12	clinical	United Kingdom: United Kingdom	Homo sapiens	Not available	human	Campylobacter jejuni	338486	2	2	NULL	blaOXA-193,gyrA_T86I=POINT	blaOXA-193,gyrA_T86I=POINT	1	arsP
GCA_010323665.1	1519	2016-12	clinical	United Kingdom: United Kingdom	Homo sapiens	Not available	human	Campylobacter jejuni	338496	2	2	NULL	blaOXA-193,gyrA_T86I=POINT	blaOXA-193,gyrA_T86I=POINT	1	arsP
GCA_010324545.1	882	2016-12	clinical	United Kingdom: United Kingdom	Homo sapiens	Not available	human	Campylobacter jejuni	337680	3	3	NULL	blaOXA,gyrA_T86I=POINT,tet(O)	blaOXA,gyrA_T86I=POINT,tet(O)	1	arsP=PARTIAL
GCA_010326265.1	-	2016-12	clinical	United Kingdom: United Kingdom	Homo sapiens	Not available	human	Campylobacter jejuni	337679	4	4	NULL	50S_L22_A103V=POINT,blaOXA-193,gyrA_T86I=POINT,tet(O)	50S_L22_A103V=POINT,blaOXA-193,gyrA_T86I=POINT,tet(O)	0	NULL
GCA_010328705.1	44	2016-12	clinical	United Kingdom: United Kingdom	Homo sapiens	Not available	human	Campylobacter jejuni	337688	3	3	NULL	blaOXA-193,gyrA_T86I=POINT,tet(O)	blaOXA-193,gyrA_T86I=POINT,tet(O)	0	NULL
GCA_005019255.1	2109	2017-01	clinical	USA:CT	NULL	NULL	stool	Campylobacter jejuni	PNUSAC001641	13	13	NULL	23S_A2075G=POINT,aad9,aad9=PARTIAL,aad9=PARTIAL_END_OF_CONTIG,aadE,aph(2'')-Ih,aph(2'')-Ih=PARTIAL_END_OF_CONTIG,aph(3')-IIIa,blaOXA-193,gyrA_T86I=POINT,sat4,tet(O),tet(O)=PARTIAL_END_OF_CONTIG	23S_A2075G=POINT,aad9,aad9=PARTIAL,aad9=PARTIAL_END_OF_CONTIG,aadE,aph(2'')-Ih,aph(2'')-Ih=PARTIAL_END_OF_CONTIG,aph(3')-IIIa,blaOXA-193,gyrA_T86I=POINT,sat4,tet(O),tet(O)=PARTIAL_END_OF_CONTIG	0	NULL
GCA_005181665.1	2109	2017-01	clinical	USA	NULL	NULL	stool	Campylobacter jejuni	PNUSAC002743	10	10	NULL	23S_A2075G=POINT,aad9,aadE,aph(2'')-Ih,aph(3')-IIIa,blaOXA-184,gyrA_T86I=POINT,sat4,tet(O),tet(O)=PARTIAL_END_OF_CONTIG	23S_A2075G=POINT,aad9,aadE,aph(2'')-Ih,aph(3')-IIIa,blaOXA-184,gyrA_T86I=POINT,sat4,tet(O),tet(O)=PARTIAL_END_OF_CONTIG	0	NULL
GCA_005206315.1	1519	2017-01	clinical	USA	NULL	NULL	stool	Campylobacter jejuni	PNUSAC001458	2	2	NULL	blaOXA-193,gyrA_T86I=POINT	blaOXA-193,gyrA_T86I=POINT	1	arsP
GCA_008127045.1	-	2017-01	clinical	United Kingdom: United Kingdom	Homo sapiens	Not available	human	Campylobacter jejuni	342675	2	2	NULL	blaOXA-193,gyrA_T86I=POINT	blaOXA-193,gyrA_T86I=POINT	1	arsP
GCA_008136865.1	1519	2017-01	clinical	United Kingdom: United Kingdom	Homo sapiens	Not available	human	Campylobacter jejuni	335447	2	2	NULL	blaOXA-193,gyrA_T86I=POINT	blaOXA-193,gyrA_T86I=POINT	1	arsP
GCA_010326225.1	-	2017-01	clinical	United Kingdom: United Kingdom	Homo sapiens	Not available	human	Campylobacter jejuni	341326	3	3	NULL	blaOXA-460,gyrA_T86I=POINT,tet(O)	blaOXA-460,gyrA_T86I=POINT,tet(O)	2	acr3,arsP
GCA_010329425.1	775	2017-01	clinical	United Kingdom: United Kingdom	Homo sapiens	Not available	human	Campylobacter jejuni	342672	3	3	NULL	50S_L22_A103V=POINT,blaOXA-603,gyrA_T86I=POINT	50S_L22_A103V=POINT,blaOXA-603,gyrA_T86I=POINT	0	NULL
GCA_010345125.1	-	2017-01	clinical	United Kingdom: United Kingdom	Homo sapiens	Not available	human	Campylobacter jejuni	395553	2	2	NULL	blaOXA-193,gyrA_T86I=POINT	blaOXA-193,gyrA_T86I=POINT	1	arsP
GCA_004945275.1	2109	2017-02	clinical	USA:CT	NULL	NULL	stool	Campylobacter jejuni	PNUSAC001644	11	11	NULL	23S_A2075G=POINT,aad9,aad9=PARTIAL,aadE,aph(2'')-Ih,aph(3')-IIIa,blaOXA-193,gyrA_T86I=POINT,sat4,tet(O),tet(O)=PARTIAL_END_OF_CONTIG	23S_A2075G=POINT,aad9,aad9=PARTIAL,aadE,aph(2'')-Ih,aph(3')-IIIa,blaOXA-193,gyrA_T86I=POINT,sat4,tet(O),tet(O)=PARTIAL_END_OF_CONTIG	0	NULL
GCA_008132745.1	8116	2017-02	environmental/other	United Kingdom: United Kingdom	NULL	Not available	food	Campylobacter jejuni	353946	3	3	NULL	blaOXA-184,gyrA_T86I=POINT,tet(O)	blaOXA-184,gyrA_T86I=POINT,tet(O)	2	acr3,arsP
GCA_008135125.1	573	2017-02	environmental/other	United Kingdom: United Kingdom	NULL	Not available	food	Campylobacter jejuni	349354	3	3	NULL	blaOXA-184,gyrA_T86I=POINT,tet(O)	blaOXA-184,gyrA_T86I=POINT,tet(O)	2	acr3,arsP
GCA_008140945.1	-	2017-02	clinical	United Kingdom: United Kingdom	Homo sapiens	Not available	human	Campylobacter jejuni	345713	3	3	NULL	23S_A2074T=POINT,blaOXA,gyrA_T86I=POINT	23S_A2074T=POINT,blaOXA,gyrA_T86I=POINT	0	NULL
GCA_010319425.1	573	2017-02	environmental/other	United Kingdom: United Kingdom	NULL	Not available	food	Campylobacter jejuni	349343	3	3	NULL	blaOXA,blaOXA=PARTIAL_END_OF_CONTIG,tet(O)	blaOXA,blaOXA=PARTIAL_END_OF_CONTIG,tet(O)	2	acr3=PARTIAL,arsP
GCA_010319635.1	8948	2017-02	environmental/other	United Kingdom: United Kingdom	NULL	Not available	food	Campylobacter jejuni	353937	3	3	NULL	blaOXA-184,tet(O),tet(O/M/O)	blaOXA-184,tet(O),tet(O/M/O)	2	acr3,arsP
GCA_010320085.1	2135	2017-02	environmental/other	United Kingdom: United Kingdom	NULL	Not available	food	Campylobacter jejuni	349336	3	3	NULL	blaOXA-609,gyrA_T86I=POINT,tet(O)	blaOXA-609,gyrA_T86I=POINT,tet(O)	0	NULL
GCA_010320265.1	2793	2017-02	environmental/other	United Kingdom: United Kingdom	NULL	Not available	food	Campylobacter jejuni	352727	3	3	NULL	blaOXA,gyrA_T86I=POINT,tet(O)	blaOXA,gyrA_T86I=POINT,tet(O)	1	acr3=MISTRANSLATION
GCA_010320605.1	573	2017-02	environmental/other	United Kingdom: United Kingdom	NULL	Not available	food	Campylobacter jejuni	352719	4	4	NULL	blaOXA-184,gyrA_T86I=POINT,lnu(C),tet(O/W/32/O)	blaOXA-184,gyrA_T86I=POINT,lnu(C),tet(O/W/32/O)	2	acr3=PARTIAL,arsP
GCA_010320635.1	8959	2017-02	environmental/other	United Kingdom: United Kingdom	NULL	Not available	food	Campylobacter jejuni	356128	2	2	NULL	50S_L22_A103V=POINT,tet(O)	50S_L22_A103V=POINT,tet(O)	0	NULL
GCA_010320725.1	2793	2017-02	environmental/other	United Kingdom: United Kingdom	NULL	Not available	food	Campylobacter jejuni	349345	3	3	NULL	blaOXA,gyrA_T86I=POINT,tet(O)	blaOXA,gyrA_T86I=POINT,tet(O)	1	acr3=MISTRANSLATION
GCA_010320845.1	814	2017-02	environmental/other	United Kingdom: United Kingdom	NULL	Not available	food	Campylobacter jejuni	353951	3	3	NULL	blaOXA-193,gyrA_T86I=POINT,tet(O)	blaOXA-193,gyrA_T86I=POINT,tet(O)	0	NULL
GCA_010320885.1	3895	2017-02	environmental/other	United Kingdom: United Kingdom	NULL	Not available	food	Campylobacter jejuni	356582	2	2	NULL	blaOXA-184,tet(O)	blaOXA-184,tet(O)	1	acr3
GCA_010320925.1	2258	2017-02	environmental/other	United Kingdom: United Kingdom	NULL	Not available	food	Campylobacter jejuni	354049	1	1	NULL	blaOXA-193	blaOXA-193	1	arsP=MISTRANSLATION
GCA_010321165.1	8196	2017-02	environmental/other	United Kingdom: United Kingdom	NULL	Not available	food	Campylobacter jejuni	355070	2	2	NULL	blaOXA,tet(O)	blaOXA,tet(O)	1	acr3=MISTRANSLATION
GCA_010321405.1	8116	2017-02	environmental/other	United Kingdom: United Kingdom	NULL	Not available	food	Campylobacter jejuni	353958	3	3	NULL	blaOXA-184,gyrA_T86I=POINT,tet(O)	blaOXA-184,gyrA_T86I=POINT,tet(O)	2	acr3,arsP
GCA_010322685.1	2844	2017-02	environmental/other	United Kingdom: United Kingdom	NULL	Not available	food	Campylobacter jejuni	353956	2	2	NULL	50S_L22_A103V=POINT,tet(O)	50S_L22_A103V=POINT,tet(O)	0	NULL
GCA_010323745.1	824	2017-02	clinical	United Kingdom: United Kingdom	Homo sapiens	Not available	human	Campylobacter jejuni	349362	1	1	NULL	50S_L22_A103V=POINT	50S_L22_A103V=POINT	0	NULL
GCA_010323765.1	273	2017-02	clinical	United Kingdom: United Kingdom	Homo sapiens	Not available	human	Campylobacter jejuni	349361	1	1	NULL	blaOXA-193	blaOXA-193	0	NULL
GCA_010324505.1	8196	2017-02	environmental/other	United Kingdom: United Kingdom	NULL	Not available	food	Campylobacter jejuni	349360	2	2	NULL	blaOXA,tet(O)	blaOXA,tet(O)	1	acr3=MISTRANSLATION
GCA_010325265.1	2149	2017-02	clinical	United Kingdom: United Kingdom	Homo sapiens	Not available	human	Campylobacter jejuni	348808	1	1	NULL	blaOXA-193	blaOXA-193	0	NULL
GCA_010325345.1	8920	2017-02	clinical	United Kingdom: United Kingdom	Homo sapiens	Not available	human	Campylobacter jejuni	346964	3	3	NULL	blaOXA-193,gyrA_T86I=POINT,tet(O)	blaOXA-193,gyrA_T86I=POINT,tet(O)	2	acr3,arsP
GCA_010325925.1	44	2017-02	environmental/other	United Kingdom: United Kingdom	NULL	Not available	food	Campylobacter jejuni	349319	3	3	NULL	blaOXA-193,gyrA_T86I=POINT,tet(O)	blaOXA-193,gyrA_T86I=POINT,tet(O)	0	NULL
GCA_010326105.1	44	2017-02	clinical	United Kingdom: United Kingdom	Homo sapiens	Not available	human	Campylobacter jejuni	348827	3	3	NULL	blaOXA-193,gyrA_T86I=POINT,tet(O)	blaOXA-193,gyrA_T86I=POINT,tet(O)	0	NULL
GCA_010326485.1	8776	2017-02	environmental/other	United Kingdom: United Kingdom	NULL	Not available	food	Campylobacter jejuni	349309	1	1	NULL	blaOXA	blaOXA	1	acr3
GCA_010326545.1	-	2017-02	environmental/other	United Kingdom: United Kingdom	NULL	Not available	food	Campylobacter jejuni	352694	2	2	NULL	blaOXA-184,tet(O)	blaOXA-184,tet(O)	2	acr3,arsP
GCA_010328205.1	2149	2017-02	clinical	United Kingdom: United Kingdom	Homo sapiens	Not available	human	Campylobacter jejuni	346953	1	1	NULL	blaOXA-193	blaOXA-193	0	NULL
GCA_010328415.1	2844	2017-02	environmental/other	United Kingdom: United Kingdom	NULL	Not available	food	Campylobacter jejuni	353965	2	2	NULL	50S_L22_A103V=POINT,tet(O)	50S_L22_A103V=POINT,tet(O)	0	NULL
GCA_010328465.1	464	2017-02	clinical	United Kingdom: United Kingdom	Homo sapiens	Not available	human	Campylobacter jejuni	346949	4	4	NULL	50S_L22_A103V=POINT,blaOXA-193,gyrA_T86I=POINT,tet(O)	50S_L22_A103V=POINT,blaOXA-193,gyrA_T86I=POINT,tet(O)	2	acr3,arsP
GCA_010329085.1	44	2017-02	clinical	United Kingdom: United Kingdom	Homo sapiens	Not available	human	Campylobacter jejuni	348829	3	3	NULL	blaOXA-193,gyrA_T86I=POINT,tet(O)	blaOXA-193,gyrA_T86I=POINT,tet(O)	0	NULL
GCA_010329485.1	44	2017-02	clinical	United Kingdom: United Kingdom	Homo sapiens	Not available	human	Campylobacter jejuni	346883	3	3	NULL	blaOXA-193,gyrA_T86I=POINT,tet(O)	blaOXA-193,gyrA_T86I=POINT,tet(O)	0	NULL
GCA_010329705.1	2149	2017-02	clinical	United Kingdom: United Kingdom	Homo sapiens	Not available	human	Campylobacter jejuni	346947	1	1	NULL	blaOXA-193	blaOXA-193	0	NULL
GCA_005013115.1	2109	2017-03	clinical	USA	NULL	NULL	stool	Campylobacter jejuni	PNUSAC001817	4	4	NULL	23S_A2075G=POINT,blaOXA-193,gyrA_T86I=POINT,tet(O)	23S_A2075G=POINT,blaOXA-193,gyrA_T86I=POINT,tet(O)	0	NULL
GCA_005172705.1	-	2017-03	clinical	USA	NULL	NULL	stool	Campylobacter jejuni	PNUSAC002072	10	10	NULL	50S_L22_A103V=POINT,aad9,aadE,aph(3')-IIIa,blaOXA,catA13,erm(B),gyrA_T86I=POINT,tet(O),tet(O)=PARTIAL_END_OF_CONTIG	50S_L22_A103V=POINT,aad9,aadE,aph(3')-IIIa,blaOXA,catA13,erm(B),gyrA_T86I=POINT,tet(O),tet(O)=PARTIAL_END_OF_CONTIG	1	arsP
GCA_008217025.1	8738	2017-03	environmental/other	United Kingdom: United Kingdom	NULL	Not available	food	Campylobacter jejuni	509968	2	2	NULL	blaOXA-184,tet(O)	blaOXA-184,tet(O)	1	acr3=MISTRANSLATION
GCA_010282095.1	8196	2017-03	environmental/other	United Kingdom: United Kingdom	NULL	Not available	food	Campylobacter jejuni	360412	2	2	NULL	blaOXA-184,tet(O)	blaOXA-184,tet(O)	1	acr3=MISTRANSLATION
GCA_010299105.1	4327	2017-03	clinical	United Kingdom: United Kingdom	Homo sapiens	Not available	human	Campylobacter jejuni	361012	4	4	NULL	50S_L22_A103V=POINT,blaOXA-193,gyrA_T86I=POINT,tet(O)	50S_L22_A103V=POINT,blaOXA-193,gyrA_T86I=POINT,tet(O)	0	NULL
GCA_010299365.1	8956	2017-03	environmental/other	United Kingdom: United Kingdom	NULL	Not available	food	Campylobacter jejuni	360397	1	1	NULL	blaOXA-184	blaOXA-184	0	NULL
GCA_010319785.1	464	2017-03	clinical	United Kingdom: United Kingdom	Homo sapiens	Not available	human	Campylobacter jejuni	349373	4	4	NULL	50S_L22_A103V=POINT,blaOXA-193,gyrA_T86I=POINT,tet(O)	50S_L22_A103V=POINT,blaOXA-193,gyrA_T86I=POINT,tet(O)	2	acr3,arsP
GCA_010320405.1	44	2017-03	environmental/other	United Kingdom: United Kingdom	NULL	Not available	food	Campylobacter jejuni	353970	3	3	NULL	blaOXA-193,gyrA_T86I=POINT,tet(O)	blaOXA-193,gyrA_T86I=POINT,tet(O)	0	NULL
GCA_010321285.1	1519	2017-03	clinical	United Kingdom: United Kingdom	Homo sapiens	Not available	human	Campylobacter jejuni	356188	3	3	NULL	blaOXA,blaOXA=PARTIAL_END_OF_CONTIG,gyrA_T86I=POINT	blaOXA,blaOXA=PARTIAL_END_OF_CONTIG,gyrA_T86I=POINT	1	arsP
GCA_010322805.1	2258	2017-03	environmental/other	United Kingdom: United Kingdom	NULL	Not available	food	Campylobacter jejuni	355078	1	1	NULL	blaOXA-193	blaOXA-193	1	arsP=MISTRANSLATION
GCA_010323005.1	-	2017-03	environmental/other	United Kingdom: United Kingdom	NULL	Not available	food	Campylobacter jejuni	355171	3	3	NULL	blaOXA-465,gyrA_T86I=POINT,tet(O)	blaOXA-465,gyrA_T86I=POINT,tet(O)	0	NULL
GCA_010323125.1	2149	2017-03	environmental/other	United Kingdom: United Kingdom	NULL	Not available	food	Campylobacter jejuni	371963	2	2	NULL	blaOXA-193,gyrA_T86I=POINT	blaOXA-193,gyrA_T86I=POINT	0	NULL
GCA_010323345.1	1519	2017-03	clinical	United Kingdom: United Kingdom	Homo sapiens	Not available	human	Campylobacter jejuni	356144	2	2	NULL	blaOXA-193,gyrA_T86I=POINT	blaOXA-193,gyrA_T86I=POINT	1	arsP
GCA_010327905.1	464	2017-03	clinical	United Kingdom: United Kingdom	Homo sapiens	Not available	human	Campylobacter jejuni	355175	4	4	NULL	50S_L22_A103V=POINT,blaOXA-193,gyrA_T86I=POINT,tet(O)	50S_L22_A103V=POINT,blaOXA-193,gyrA_T86I=POINT,tet(O)	2	acr3,arsP
GCA_010328905.1	464	2017-03	clinical	United Kingdom: United Kingdom	Homo sapiens	Not available	human	Campylobacter jejuni	355098	4	4	NULL	50S_L22_A103V=POINT,blaOXA-193,gyrA_T86I=POINT,tet(O)	50S_L22_A103V=POINT,blaOXA-193,gyrA_T86I=POINT,tet(O)	2	acr3,arsP
GCA_010338175.1	3155	2017-03	clinical	United Kingdom: United Kingdom	Homo sapiens	Not available	human	Campylobacter jejuni	361034	3	3	NULL	blaOXA-460,gyrA_T86I=POINT,tet(O)	blaOXA-460,gyrA_T86I=POINT,tet(O)	2	acr3,arsP
GCA_010339065.1	2149	2017-03	clinical	United Kingdom: United Kingdom	Homo sapiens	Not available	human	Campylobacter jejuni	360400	1	1	NULL	blaOXA-193	blaOXA-193	0	NULL
GCA_010339315.1	1408	2017-03	environmental/other	United Kingdom: United Kingdom	NULL	Not available	food	Campylobacter jejuni	372729	2	2	NULL	blaOXA-184,tet(O)	blaOXA-184,tet(O)	1	acr3=MISTRANSLATION
GCA_010341385.1	3155	2017-03	clinical	United Kingdom: United Kingdom	Homo sapiens	Not available	human	Campylobacter jejuni	361031	3	3	NULL	blaOXA-460,gyrA_T86I=POINT,tet(O)	blaOXA-460,gyrA_T86I=POINT,tet(O)	2	acr3,arsP
GCA_004952625.1	2109	2017-04	clinical	USA	NULL	NULL	stool	Campylobacter jejuni	PNUSAC001842	10	10	NULL	23S_A2075G=POINT,aad9,aad9=PARTIAL,aadE,aph(2'')-Ih,aph(3')-IIIa,blaOXA-193,gyrA_T86I=POINT,sat4,tet(O)	23S_A2075G=POINT,aad9,aad9=PARTIAL,aadE,aph(2'')-Ih,aph(3')-IIIa,blaOXA-193,gyrA_T86I=POINT,sat4,tet(O)	0	NULL
GCA_004953685.1	8310	2017-04	clinical	USA	NULL	NULL	stool	Campylobacter jejuni	PNUSAC002050	3	3	NULL	blaOXA-193,gyrA_T86I=POINT,tet(O)	blaOXA-193,gyrA_T86I=POINT,tet(O)	1	arsP
GCA_005002815.1	2109	2017-04	clinical	USA	NULL	NULL	stool	Campylobacter jejuni	PNUSAC001921	11	11	NULL	23S_A2075G=POINT,aad9,aad9=PARTIAL,aadE,aph(2'')-Ih,aph(3')-IIIa,blaOXA-193,gyrA_T86I=POINT,sat4,tet(O),tet(O)=PARTIAL_END_OF_CONTIG	23S_A2075G=POINT,aad9,aad9=PARTIAL,aadE,aph(2'')-Ih,aph(3')-IIIa,blaOXA-193,gyrA_T86I=POINT,sat4,tet(O),tet(O)=PARTIAL_END_OF_CONTIG	0	NULL
GCA_010300265.1	8923	2017-04	clinical	United Kingdom: United Kingdom	Homo sapiens	Not available	human	Campylobacter jejuni	364616	3	3	NULL	blaOXA-184,gyrA_T86I=POINT,tet(O)	blaOXA-184,gyrA_T86I=POINT,tet(O)	2	acr3,arsP
GCA_010302405.1	-	2017-04	clinical	United Kingdom: United Kingdom	Homo sapiens	Not available	human	Campylobacter jejuni	372732	2	2	NULL	blaOXA-184,tet(O)	blaOXA-184,tet(O)	2	acr3,arsP
GCA_010303205.1	44	2017-04	clinical	United Kingdom: United Kingdom	Homo sapiens	Not available	human	Campylobacter jejuni	364600	3	3	NULL	blaOXA-193,gyrA_T86I=POINT,tet(O)	blaOXA-193,gyrA_T86I=POINT,tet(O)	0	NULL
GCA_010321615.1	8196	2017-04	environmental/other	United Kingdom: United Kingdom	NULL	Not available	food	Campylobacter jejuni	364599	2	2	NULL	blaOXA,tet(O)	blaOXA,tet(O)	1	acr3=MISTRANSLATION
GCA_010322325.1	-	2017-04	clinical	United Kingdom: United Kingdom	Homo sapiens	Not available	human	Campylobacter jejuni	364601	3	3	NULL	blaOXA-460,gyrA_T86I=POINT,tet(O)	blaOXA-460,gyrA_T86I=POINT,tet(O)	2	acr3,arsP
GCA_010338885.1	1408	2017-04	environmental/other	United Kingdom: United Kingdom	NULL	Not available	food	Campylobacter jejuni	361052	2	2	NULL	blaOXA-184,tet(O)	blaOXA-184,tet(O)	1	acr3=MISTRANSLATION
GCA_010340535.1	2149	2017-04	clinical	United Kingdom: United Kingdom	Homo sapiens	Not available	human	Campylobacter jejuni	369062	1	1	NULL	blaOXA-193	blaOXA-193	0	NULL
GCA_005261235.1	-	2017-05	clinical	USA	NULL	NULL	stool	Campylobacter jejuni	PNUSAC002213	3	3	NULL	blaOXA-184,gyrA_T86I=POINT,tet(O)	blaOXA-184,gyrA_T86I=POINT,tet(O)	2	acr3,arsP
GCA_010302565.1	44	2017-05	clinical	United Kingdom: United Kingdom	Homo sapiens	Not available	human	Campylobacter jejuni	371877	3	3	NULL	blaOXA-193,gyrA_T86I=POINT,tet(O)	blaOXA-193,gyrA_T86I=POINT,tet(O)	0	NULL
GCA_010303235.1	7512	2017-05	clinical	United Kingdom: United Kingdom	Homo sapiens	Not available	human	Campylobacter jejuni	370663	5	5	NULL	50S_L22_A103V=POINT,blaOXA,blaOXA-193,gyrA_T86I=POINT,tet(O)	50S_L22_A103V=POINT,blaOXA,blaOXA-193,gyrA_T86I=POINT,tet(O)	1	acr3=PARTIAL
GCA_010303285.1	-	2017-05	clinical	United Kingdom: United Kingdom	Homo sapiens	Not available	human	Campylobacter jejuni	370675	4	4	NULL	50S_L22_A103V=POINT,blaOXA-193,gyrA_T86I=POINT,tet(O)	50S_L22_A103V=POINT,blaOXA-193,gyrA_T86I=POINT,tet(O)	0	NULL
GCA_010314775.1	273	2017-05	clinical	United Kingdom: United Kingdom	Homo sapiens	Not available	human	Campylobacter jejuni	374075	2	2	NULL	blaOXA-193,gyrA_T86I=POINT	blaOXA-193,gyrA_T86I=POINT	0	NULL
GCA_010340265.1	2149	2017-05	clinical	United Kingdom: United Kingdom	Homo sapiens	Not available	human	Campylobacter jejuni	369017	1	1	NULL	blaOXA-193	blaOXA-193	0	NULL
GCA_010340365.1	-	2017-05	clinical	United Kingdom: United Kingdom	Homo sapiens	Not available	human	Campylobacter jejuni	371868	4	4	NULL	blaOXA-460,gyrA_D90N=POINT,gyrA_T86I=POINT,tet(O)	blaOXA-460,gyrA_D90N=POINT,gyrA_T86I=POINT,tet(O)	2	acr3,arsP
GCA_004958905.1	-	2017-06	clinical	USA	NULL	NULL	stool	Campylobacter jejuni	PNUSAC002296	6	6	NULL	aad9,aph(2'')-If,aph(3')-IIIa,blaOXA-193,gyrA_T86I=POINT,tet(O)	aad9,aph(2'')-If,aph(3')-IIIa,blaOXA-193,gyrA_T86I=POINT,tet(O)	2	acr3,arsP
GCA_005150445.1	47	2017-06	clinical	USA	NULL	NULL	stool	Campylobacter jejuni	PNUSAC002472	3	3	NULL	blaOXA-193,gyrA_T86I=POINT,tet(O)	blaOXA-193,gyrA_T86I=POINT,tet(O)	1	arsP=MISTRANSLATION
GCA_008232965.1	8962	2017-06	clinical	United Kingdom: United Kingdom	Homo sapiens	Not available	human	Campylobacter jejuni	453924	3	3	NULL	blaOXA-465,gyrA_T86I=POINT,tet(O)	blaOXA-465,gyrA_T86I=POINT,tet(O)	0	NULL
GCA_010313295.1	-	2017-06	clinical	United Kingdom: United Kingdom	Homo sapiens	Not available	human	Campylobacter jejuni	387263	3	3	NULL	blaOXA-466,gyrA_T86I=POINT,tet(O)	blaOXA-466,gyrA_T86I=POINT,tet(O)	2	acr3,arsP
GCA_010322305.1	2149	2017-06	clinical	United Kingdom: United Kingdom	Homo sapiens	Not available	human	Campylobacter jejuni	389677	1	1	NULL	blaOXA-193	blaOXA-193	0	NULL
GCA_010333705.1	-	2017-06	clinical	United Kingdom: United Kingdom	Homo sapiens	Not available	human	Campylobacter jejuni	391210	3	3	NULL	blaOXA-465,gyrA_T86I=POINT,tet(O)	blaOXA-465,gyrA_T86I=POINT,tet(O)	0	NULL
GCA_010336845.1	1519	2017-06	clinical	United Kingdom: United Kingdom	Homo sapiens	Not available	human	Campylobacter jejuni	390084	2	2	NULL	blaOXA-193,gyrA_T86I=POINT	blaOXA-193,gyrA_T86I=POINT	1	arsP
GCA_010337875.1	904	2017-06	clinical	United Kingdom: United Kingdom	Homo sapiens	Not available	human	Campylobacter jejuni	387243	3	3	NULL	blaOXA-184,gyrA_T86I=POINT,tet(O)	blaOXA-184,gyrA_T86I=POINT,tet(O)	2	acr3,arsP
GCA_010346345.1	-	2017-06	clinical	United Kingdom: United Kingdom	Homo sapiens	Not available	human	Campylobacter jejuni	390103	1	1	NULL	blaOXA-193	blaOXA-193	0	NULL
GCA_004967205.1	356	2017-07	clinical	USA	NULL	NULL	stool	Campylobacter jejuni	PNUSAC002379	3	3	NULL	50S_L22_A103V=POINT,gyrA_T86I=POINT,tet(O)	50S_L22_A103V=POINT,gyrA_T86I=POINT,tet(O)	0	NULL
GCA_004967265.1	2535	2017-07	clinical	USA	NULL	NULL	stool	Campylobacter jejuni	PNUSAC002455	1	1	NULL	blaOXA	blaOXA	1	arsP
GCA_005007735.1	-	2017-07	clinical	USA:WY	NULL	NULL	stool	Campylobacter jejuni	PNUSAC002439	4	4	NULL	50S_L22_A103V=POINT,blaOXA-184,gyrA_T86I=POINT,tet(O/M/O)	50S_L22_A103V=POINT,blaOXA-184,gyrA_T86I=POINT,tet(O/M/O)	2	acr3,arsP
GCA_005016195.1	2535	2017-07	clinical	USA	NULL	NULL	stool	Campylobacter jejuni	PNUSAC002491	1	1	NULL	blaOXA-617	blaOXA-617	1	arsP
GCA_005150725.1	-	2017-07	clinical	USA	NULL	NULL	stool	Campylobacter jejuni	PNUSAC002550	6	6	NULL	aad9,aph(2'')-If,aph(3')-IIIa,blaOXA-193,gyrA_T86I=POINT,tet(O)	aad9,aph(2'')-If,aph(3')-IIIa,blaOXA-193,gyrA_T86I=POINT,tet(O)	0	NULL
GCA_005150765.1	1048	2017-07	clinical	USA	NULL	NULL	stool	Campylobacter jejuni	PNUSAC002506	3	3	NULL	blaOXA-184,gyrA_T86I=POINT,tet(O)	blaOXA-184,gyrA_T86I=POINT,tet(O)	2	acr3,arsP
GCA_008219465.1	7744	2017-07	clinical	United Kingdom: United Kingdom	Homo sapiens	Not available	human	Campylobacter jejuni	489352	4	4	NULL	50S_L22_A103V=POINT,blaOXA-184,gyrA_T86I=POINT,tet(O)	50S_L22_A103V=POINT,blaOXA-184,gyrA_T86I=POINT,tet(O)	0	NULL
GCA_010313005.1	-	2017-07	clinical	United Kingdom: United Kingdom	Homo sapiens	Not available	human	Campylobacter jejuni	394966	7	7	NULL	50S_L22_A103V=POINT,ant(6)=HMM,aph(3')-IIIa,blaOXA-193,gyrA_T86I=POINT,sat4,tet(O)	50S_L22_A103V=POINT,ant(6)=HMM,aph(3')-IIIa,blaOXA-193,gyrA_T86I=POINT,sat4,tet(O)	1	arsP=MISTRANSLATION
GCA_010316655.1	-	2017-07	clinical	United Kingdom: United Kingdom	Homo sapiens	Not available	human	Campylobacter jejuni	391787	3	3	NULL	blaOXA,gyrA_T86I=POINT,tet(O)	blaOXA,gyrA_T86I=POINT,tet(O)	2	acr3,arsP
GCA_010333965.1	273	2017-07	clinical	United Kingdom: United Kingdom	Homo sapiens	Not available	human	Campylobacter jejuni	405988	1	1	NULL	blaOXA-193	blaOXA-193	0	NULL
GCA_010334055.1	8962	2017-07	clinical	United Kingdom: United Kingdom	Homo sapiens	Not available	human	Campylobacter jejuni	391786	3	3	NULL	blaOXA-465,gyrA_T86I=POINT,tet(O)	blaOXA-465,gyrA_T86I=POINT,tet(O)	0	NULL
GCA_010334505.1	607	2017-07	clinical	United Kingdom: United Kingdom	Homo sapiens	Not available	human	Campylobacter jejuni	391244	3	3	NULL	blaOXA,gyrA_T86I=POINT,tet(O)	blaOXA,gyrA_T86I=POINT,tet(O)	2	acr3,arsP
GCA_010335665.1	-	2017-07	clinical	United Kingdom: United Kingdom	Homo sapiens	Not available	human	Campylobacter jejuni	399520	5	5	NULL	aad9=PARTIAL,aadE,blaOXA=PARTIAL_END_OF_CONTIG,gyrA_T86I=POINT,tet(O)	aad9=PARTIAL,aadE,blaOXA=PARTIAL_END_OF_CONTIG,gyrA_T86I=POINT,tet(O)	1	acr3=PARTIAL
GCA_005193495.1	-	2017-08	clinical	USA	NULL	NULL	stool	Campylobacter jejuni	PNUSAC002799	3	3	NULL	blaOXA-184,gyrA_T86I=POINT,tet(O)	blaOXA-184,gyrA_T86I=POINT,tet(O)	2	acr3,arsP
GCA_005269395.1	3102	2017-08	clinical	USA	NULL	NULL	stool	Campylobacter jejuni	PNUSAC002592	2	2	NULL	blaOXA-193,tet(O)	blaOXA-193,tet(O)	1	arsP
GCA_007933085.1	44	2017-08	environmental/other	United Kingdom: United Kingdom	NULL	Not available	food	Campylobacter jejuni	638725	3	3	NULL	blaOXA-193,gyrA_T86I=POINT,tet(O)	blaOXA-193,gyrA_T86I=POINT,tet(O)	0	NULL
GCA_010282525.1	904	2017-08	clinical	United Kingdom: United Kingdom	Homo sapiens	Not available	human	Campylobacter jejuni	419172	3	3	NULL	blaOXA-184,gyrA_T86I=POINT,tet(O)	blaOXA-184,gyrA_T86I=POINT,tet(O)	2	acr3,arsP
GCA_010291945.1	-	2017-08	clinical	United Kingdom: United Kingdom	Homo sapiens	Not available	human	Campylobacter jejuni	411510	8	8	NULL	23S_A2075G=POINT,aad9,aadE,ant(6)-Ia=PARTIAL,aph(3')-IIIa,blaOXA-193,gyrA_T86I=POINT,tet(O)	23S_A2075G=POINT,aad9,aadE,ant(6)-Ia=PARTIAL,aph(3')-IIIa,blaOXA-193,gyrA_T86I=POINT,tet(O)	2	acr3,arsP
GCA_010303445.1	1759	2017-08	clinical	United Kingdom: United Kingdom	Homo sapiens	Not available	human	Campylobacter jejuni	418267	3	3	NULL	blaOXA-193,gyrA_T86I=POINT,tet(O)	blaOXA-193,gyrA_T86I=POINT,tet(O)	0	NULL
GCA_010303525.1	-	2017-08	clinical	United Kingdom: United Kingdom	Homo sapiens	Not available	human	Campylobacter jejuni	408891	1	1	NULL	blaOXA-193	blaOXA-193	0	NULL
GCA_010334025.1	2149	2017-08	clinical	United Kingdom: United Kingdom	Homo sapiens	Not available	human	Campylobacter jejuni	401661	2	2	NULL	blaOXA-193,tet(O)	blaOXA-193,tet(O)	0	NULL
GCA_010341045.1	572	2017-08	clinical	United Kingdom: United Kingdom	Homo sapiens	Not available	human	Campylobacter jejuni	408890	2	2	NULL	blaOXA-193,gyrA_T86I=POINT	blaOXA-193,gyrA_T86I=POINT	0	NULL
GCA_010342325.1	904	2017-08	clinical	United Kingdom: United Kingdom	Homo sapiens	Not available	human	Campylobacter jejuni	419087	3	3	NULL	blaOXA-184,gyrA_T86I=POINT,tet(O)	blaOXA-184,gyrA_T86I=POINT,tet(O)	2	acr3,arsP
GCA_010346085.1	2149	2017-08	clinical	United Kingdom: United Kingdom	Homo sapiens	Not available	human	Campylobacter jejuni	401679	1	1	NULL	blaOXA-193	blaOXA-193	0	NULL
GCA_004864705.1	464	2017-09	clinical	USA	NULL	NULL	stool	Campylobacter jejuni	PNUSAC008042	3	3	NULL	50S_L22_A103V=POINT,gyrA_T86I=POINT,tet(O)	50S_L22_A103V=POINT,gyrA_T86I=POINT,tet(O)	1	acr3=PARTIAL
GCA_004977305.1	2535	2017-09	clinical	USA:WY	NULL	NULL	stool	Campylobacter jejuni	PNUSAC002843	1	1	NULL	blaOXA	blaOXA	1	arsP
GCA_004977525.1	3924	2017-09	clinical	USA	NULL	NULL	stool	Campylobacter jejuni	PNUSAC002772	3	3	NULL	blaOXA-193,gyrA_T86I=POINT,tet(O)	blaOXA-193,gyrA_T86I=POINT,tet(O)	0	NULL
GCA_008215965.1	2793	2017-09	clinical	United Kingdom: United Kingdom	Homo sapiens	Not available	human	Campylobacter jejuni	489355	3	3	NULL	blaOXA,gyrA_T86I=POINT,tet(O)	blaOXA,gyrA_T86I=POINT,tet(O)	1	acr3=MISTRANSLATION
GCA_010342385.1	2149	2017-09	clinical	United Kingdom: United Kingdom	Homo sapiens	Not available	human	Campylobacter jejuni	419100	1	1	NULL	blaOXA-193	blaOXA-193	0	NULL
GCA_010342625.1	44	2017-09	clinical	United Kingdom: United Kingdom	Homo sapiens	Not available	human	Campylobacter jejuni	416333	3	3	NULL	blaOXA-193,gyrA_T86I=POINT,tet(O)	blaOXA-193,gyrA_T86I=POINT,tet(O)	0	NULL
GCA_014120985.1	-	2017-09	environmental/other	United Kingdom: United Kingdom	NULL	Not available	food	Campylobacter jejuni	565518	1	1	NULL	blaOXA-193	blaOXA-193	1	arsP=MISTRANSLATION
GCA_004844825.1	2081	2017-10	clinical	USA	NULL	NULL	stool	Campylobacter jejuni	PNUSAC007590	4	4	NULL	50S_L22_A103V=POINT,blaOXA-193,gyrA_T86I=POINT,tet(O/M/O)	50S_L22_A103V=POINT,blaOXA-193,gyrA_T86I=POINT,tet(O/M/O)	2	acr3,arsP
GCA_004905195.1	-	2017-10	clinical	USA	NULL	NULL	stool	Campylobacter jejuni	PNUSAC007591	6	6	NULL	50S_L22_A103V=POINT,aph(3')-IIIa,blaOXA,blaOXA-193,gyrA_T86I=POINT,tet(O)	50S_L22_A103V=POINT,aph(3')-IIIa,blaOXA,blaOXA-193,gyrA_T86I=POINT,tet(O)	2	acr3,arsP
GCA_004983385.1	2109	2017-10	clinical	USA	NULL	NULL	stool	Campylobacter jejuni	PNUSAC003152	11	11	NULL	23S_A2075G=POINT,aad9,aad9=PARTIAL,aadE,aph(2'')-Ih,aph(3')-IIIa,blaOXA-193,gyrA_T86I=POINT,sat4,tet(O),tet(O)=PARTIAL_END_OF_CONTIG	23S_A2075G=POINT,aad9,aad9=PARTIAL,aadE,aph(2'')-Ih,aph(3')-IIIa,blaOXA-193,gyrA_T86I=POINT,sat4,tet(O),tet(O)=PARTIAL_END_OF_CONTIG	0	NULL
GCA_004985985.1	2109	2017-10	clinical	USA	NULL	NULL	stool	Campylobacter jejuni	PNUSAC003286	11	11	NULL	23S_A2075G=POINT,aad9,aad9=PARTIAL,aadE,aph(2'')-Ih,aph(3')-IIIa,blaOXA-193,gyrA_T86I=POINT,sat4,tet(O),tet(O)=PARTIAL_END_OF_CONTIG	23S_A2075G=POINT,aad9,aad9=PARTIAL,aadE,aph(2'')-Ih,aph(3')-IIIa,blaOXA-193,gyrA_T86I=POINT,sat4,tet(O),tet(O)=PARTIAL_END_OF_CONTIG	0	NULL
GCA_005024705.1	4108	2017-10	clinical	USA	NULL	NULL	NULL	Campylobacter jejuni	PNUSAC003217	4	4	NULL	50S_L22_A103V=POINT,blaOXA,gyrA_T86I=POINT,tet(O)	50S_L22_A103V=POINT,blaOXA,gyrA_T86I=POINT,tet(O)	2	acr3,arsP
GCA_005050805.1	5453	2017-10	environmental/other	USA	Canis lupus familiaris	NULL	Canine Stool	Campylobacter jejuni	PNUSAC003173	2	2	NULL	23S_A2075G=POINT,blaOXA-623	23S_A2075G=POINT,blaOXA-623	1	arsP
GCA_005148065.1	5308	2017-10	clinical	USA	NULL	NULL	stool	Campylobacter jejuni	PNUSAC003056	3	3	NULL	blaOXA-193,gyrA_T86I=POINT,tet(O)	blaOXA-193,gyrA_T86I=POINT,tet(O)	0	NULL
GCA_005148905.1	2109	2017-10	clinical	USA	NULL	NULL	NULL	Campylobacter jejuni	PNUSAC003268	11	11	NULL	23S_A2075G=POINT,aad9,aad9=PARTIAL,aadE,aph(2'')-Ih,aph(3')-IIIa,blaOXA-193,gyrA_T86I=POINT,sat4,tet(O),tet(O)=PARTIAL_END_OF_CONTIG	23S_A2075G=POINT,aad9,aad9=PARTIAL,aadE,aph(2'')-Ih,aph(3')-IIIa,blaOXA-193,gyrA_T86I=POINT,sat4,tet(O),tet(O)=PARTIAL_END_OF_CONTIG	0	NULL
GCA_005178725.1	2109	2017-10	clinical	USA	NULL	NULL	stool	Campylobacter jejuni	PNUSAC003197	11	11	NULL	23S_A2075G=POINT,aad9,aad9=PARTIAL,aadE,aph(2'')-Ih,aph(3')-IIIa,blaOXA-193,gyrA_T86I=POINT,sat4,tet(O),tet(O)=PARTIAL_END_OF_CONTIG	23S_A2075G=POINT,aad9,aad9=PARTIAL,aadE,aph(2'')-Ih,aph(3')-IIIa,blaOXA-193,gyrA_T86I=POINT,sat4,tet(O),tet(O)=PARTIAL_END_OF_CONTIG	0	NULL
GCA_007931685.1	-	2017-10	environmental/other	United Kingdom: United Kingdom	NULL	Not available	food	Campylobacter jejuni	638731	1	1	NULL	blaOXA-193	blaOXA-193	1	arsP=MISTRANSLATION
GCA_008233705.1	-	2017-10	clinical	United Kingdom: United Kingdom	Homo sapiens	Not available	human	Campylobacter jejuni	436984	3	3	NULL	blaOXA-193,gyrA_T86I=POINT,tet(O)	blaOXA-193,gyrA_T86I=POINT,tet(O)	0	NULL
GCA_008234185.1	44	2017-10	clinical	United Kingdom: United Kingdom	Homo sapiens	Not available	human	Campylobacter jejuni	436965	3	3	NULL	blaOXA-193,gyrA_T86I=POINT,tet(O)	blaOXA-193,gyrA_T86I=POINT,tet(O)	0	NULL
GCA_008235405.1	354	2017-10	clinical	United Kingdom: United Kingdom	Homo sapiens	Not available	human	Campylobacter jejuni	438762	4	4	NULL	blaOXA-184,gyrA_D90N=POINT,gyrA_T86I=POINT,tet(O)	blaOXA-184,gyrA_D90N=POINT,gyrA_T86I=POINT,tet(O)	2	acr3,arsP
GCA_008235585.1	6817	2017-10	clinical	United Kingdom: United Kingdom	Homo sapiens	Not available	human	Campylobacter coli	434306	4	4	NULL	23S_A2075G=POINT,blaOXA-193,gyrA_T86I=POINT,tet(O)	23S_A2075G=POINT,blaOXA-193,gyrA_T86I=POINT,tet(O)	0	NULL
GCA_008237625.1	-	2017-10	clinical	United Kingdom: United Kingdom	Homo sapiens	Not available	human	Campylobacter jejuni	430203	8	8	NULL	23S_A2075G=POINT,aad9,aadE,ant(6)-Ia=PARTIAL,aph(3')-IIIa,blaOXA-193,gyrA_T86I=POINT,tet(O)	23S_A2075G=POINT,aad9,aadE,ant(6)-Ia=PARTIAL,aph(3')-IIIa,blaOXA-193,gyrA_T86I=POINT,tet(O)	2	acr3,arsP
GCA_008238625.1	21	2017-10	clinical	United Kingdom: United Kingdom	Homo sapiens	Not available	human	Campylobacter jejuni	440934	3	3	NULL	blaOXA-193,gyrA_T86I=POINT,tet(O)	blaOXA-193,gyrA_T86I=POINT,tet(O)	0	NULL
GCA_008238825.1	-	2017-10	clinical	United Kingdom: United Kingdom	Homo sapiens	Not available	human	Campylobacter jejuni	438761	4	4	NULL	blaOXA-184,gyrA_D90N=POINT,gyrA_T86I=POINT,tet(O)	blaOXA-184,gyrA_D90N=POINT,gyrA_T86I=POINT,tet(O)	2	acr3,arsP
GCA_010346755.1	4685	2017-10	clinical	United Kingdom: United Kingdom	Homo sapiens	Not available	human	Campylobacter jejuni	440942	4	4	NULL	50S_L22_A103V=POINT,blaOXA-193,gyrA_T86I=POINT,tet(O/M/O)	50S_L22_A103V=POINT,blaOXA-193,gyrA_T86I=POINT,tet(O/M/O)	2	acr3,arsP
GCA_004991865.1	-	2017-11	clinical	USA	NULL	NULL	stool	Campylobacter jejuni	PNUSAC003494	4	4	NULL	aph(3')-IIIa,blaOXA-466,gyrA_T86I=POINT,tet(O)	aph(3')-IIIa,blaOXA-466,gyrA_T86I=POINT,tet(O)	1	acr3
GCA_005058085.1	-	2017-11	clinical	USA	NULL	NULL	stool	Campylobacter jejuni	PNUSAC003180	6	6	NULL	aad9,aad9=PARTIAL,aph(2'')-If,aph(3')-IIIa,blaOXA=PARTIAL,tet(O)	aad9,aad9=PARTIAL,aph(2'')-If,aph(3')-IIIa,blaOXA=PARTIAL,tet(O)	1	arsP
GCA_005180005.1	6500	2017-11	clinical	USA	NULL	NULL	NULL	Campylobacter jejuni	PNUSAC003378	3	3	NULL	blaOXA-591,gyrA_T86I=POINT,tet(O)	blaOXA-591,gyrA_T86I=POINT,tet(O)	2	acr3,arsP
GCA_008226025.1	464	2017-11	clinical	United Kingdom: United Kingdom	Homo sapiens	Not available	human	Campylobacter jejuni	452020	4	4	NULL	50S_L22_A103V=POINT,blaOXA-193,gyrA_T86I=POINT,tet(O)	50S_L22_A103V=POINT,blaOXA-193,gyrA_T86I=POINT,tet(O)	2	acr3,arsP
GCA_008228165.1	-	2017-11	environmental/other	United Kingdom: United Kingdom	NULL	Not available	food	Campylobacter jejuni	449751	1	1	NULL	blaOXA-193	blaOXA-193	0	NULL
GCA_008228965.1	2258	2017-11	clinical	United Kingdom: United Kingdom	Homo sapiens	Not available	human	Campylobacter jejuni	449769	1	1	NULL	blaOXA-193	blaOXA-193	1	arsP=MISTRANSLATION
GCA_008230085.1	2149	2017-11	environmental/other	United Kingdom: United Kingdom	NULL	Not available	food	Campylobacter jejuni	449746	1	1	NULL	blaOXA-193	blaOXA-193	0	NULL
GCA_008230735.1	2149	2017-11	clinical	United Kingdom: United Kingdom	Homo sapiens	Not available	human	Campylobacter jejuni	449766	1	1	NULL	blaOXA-193	blaOXA-193	0	NULL
GCA_008233985.1	1316	2017-11	clinical	United Kingdom: United Kingdom	Homo sapiens	Not available	human	Campylobacter jejuni	444143	1	1	NULL	blaOXA	blaOXA	0	NULL
GCA_008234065.1	-	2017-11	clinical	United Kingdom: United Kingdom	Homo sapiens	Not available	human	Campylobacter jejuni	446563	3	3	NULL	blaOXA-460,gyrA_T86I=POINT,tet(O)	blaOXA-460,gyrA_T86I=POINT,tet(O)	2	acr3,arsP
GCA_008234345.1	44	2017-11	clinical	United Kingdom: United Kingdom	Homo sapiens	Not available	human	Campylobacter jejuni	453927	3	3	NULL	blaOXA-193,gyrA_T86I=POINT,tet(O)	blaOXA-193,gyrA_T86I=POINT,tet(O)	0	NULL
GCA_008235705.1	9100	2017-11	clinical	United Kingdom: United Kingdom	Homo sapiens	Not available	human	Campylobacter jejuni	454913	3	3	NULL	50S_L22_A103V=POINT,gyrA_T86I=POINT,tet(O)	50S_L22_A103V=POINT,gyrA_T86I=POINT,tet(O)	2	acr3,arsP
GCA_008239285.1	-	2017-11	clinical	United Kingdom: United Kingdom	Homo sapiens	Not available	human	Campylobacter jejuni	440834	7	7	NULL	23S_A2075G=POINT,ant(6)=HMM,aph(3')-IIIa,blaOXA-466,gyrA_T86I=POINT,sat4,tet(O)	23S_A2075G=POINT,ant(6)=HMM,aph(3')-IIIa,blaOXA-466,gyrA_T86I=POINT,sat4,tet(O)	0	NULL
GCA_008239825.1	2844	2017-11	environmental/other	United Kingdom: United Kingdom	NULL	Not available	food	Campylobacter jejuni	452016	2	2	NULL	50S_L22_A103V=POINT,tet(O)	50S_L22_A103V=POINT,tet(O)	0	NULL
GCA_010291625.1	464	2017-11	clinical	United Kingdom: United Kingdom	Homo sapiens	Not available	human	Campylobacter jejuni	444150	3	3	NULL	50S_L22_A103V=POINT,gyrA_T86I=POINT,tet(O)	50S_L22_A103V=POINT,gyrA_T86I=POINT,tet(O)	2	acr3,arsP
GCA_004899155.1	51	2017-12	clinical	USA	NULL	NULL	stool	Campylobacter jejuni	PNUSAC007207	3	3	NULL	50S_L22_A103V=POINT,blaOXA-193,tet(O)	50S_L22_A103V=POINT,blaOXA-193,tet(O)	2	acr3,arsP
GCA_004994205.1	-	2017-12	clinical	USA	NULL	NULL	Canine Stool	Campylobacter jejuni	PNUSAC003513	10	10	NULL	23S_A2075G=POINT,aad9,aadE,aph(2'')-Ih,aph(3')-IIIa,blaOXA-193,gyrA_T86I=POINT,sat4,tet(O),tet(O)=PARTIAL_END_OF_CONTIG	23S_A2075G=POINT,aad9,aadE,aph(2'')-Ih,aph(3')-IIIa,blaOXA-193,gyrA_T86I=POINT,sat4,tet(O),tet(O)=PARTIAL_END_OF_CONTIG	0	NULL
GCA_005171285.1	-	2017-12	clinical	USA	NULL	NULL	stool	Campylobacter jejuni	PNUSAC003622	2	2	NULL	50S_L22_A103V=POINT,gyrA_T86I=POINT	50S_L22_A103V=POINT,gyrA_T86I=POINT	0	NULL
GCA_008225825.1	273	2017-12	environmental/other	United Kingdom: United Kingdom	NULL	Not available	food	Campylobacter jejuni	467209	1	1	NULL	blaOXA-193	blaOXA-193	0	NULL
GCA_008229525.1	8196	2017-12	environmental/other	United Kingdom: United Kingdom	NULL	Not available	food	Campylobacter jejuni	473952	2	2	NULL	blaOXA,tet(O)	blaOXA,tet(O)	1	acr3=MISTRANSLATION
GCA_008231325.1	464	2017-12	clinical	United Kingdom: United Kingdom	Homo sapiens	Not available	human	Campylobacter jejuni	467218	4	4	NULL	50S_L22_A103V=POINT,blaOXA-193,gyrA_T86I=POINT,tet(O)	50S_L22_A103V=POINT,blaOXA-193,gyrA_T86I=POINT,tet(O)	2	acr3,arsP
GCA_008231445.1	2149	2017-12	environmental/other	United Kingdom: United Kingdom	NULL	Not available	food	Campylobacter jejuni	462617	1	1	NULL	blaOXA-193	blaOXA-193	0	NULL
GCA_008231525.1	273	2017-12	clinical	United Kingdom: United Kingdom	Homo sapiens	Not available	human	Campylobacter jejuni	461139	1	1	NULL	blaOXA-193	blaOXA-193	0	NULL
GCA_008232385.1	44	2017-12	clinical	United Kingdom: United Kingdom	Homo sapiens	Not available	human	Campylobacter jejuni	457377	3	3	NULL	blaOXA-193,gyrA_T86I=POINT,tet(O)	blaOXA-193,gyrA_T86I=POINT,tet(O)	0	NULL
GCA_008233145.1	8556	2017-12	clinical	United Kingdom: United Kingdom	Homo sapiens	Not available	human	Campylobacter jejuni	461230	10	10	NULL	aad9,aad9=PARTIAL,aadE,ant(6)-Ia=PARTIAL,ant(6)-Ia=PARTIAL_END_OF_CONTIG,aph(3')-IIIa,blaOXA-193,gyrA_T86I=POINT,sat4,tet(O)	aad9,aad9=PARTIAL,aadE,ant(6)-Ia=PARTIAL,ant(6)-Ia=PARTIAL_END_OF_CONTIG,aph(3')-IIIa,blaOXA-193,gyrA_T86I=POINT,sat4,tet(O)	2	acr3,arsP
GCA_008233845.1	273	2017-12	environmental/other	United Kingdom: United Kingdom	NULL	Not available	food	Campylobacter jejuni	467379	1	1	NULL	blaOXA-193	blaOXA-193	0	NULL
GCA_008236265.1	5155	2017-12	clinical	United Kingdom: United Kingdom	Homo sapiens	Not available	human	Campylobacter jejuni	458007	9	9	NULL	23S_A2075G=POINT,ant(6)-Ia=PARTIAL,aph(2'')-If,aph(3')-IIIa,blaOXA-193,gyrA_T86I=POINT,lnu(C),sat4,tet(O/M/O)	23S_A2075G=POINT,ant(6)-Ia=PARTIAL,aph(2'')-If,aph(3')-IIIa,blaOXA-193,gyrA_T86I=POINT,lnu(C),sat4,tet(O/M/O)	1	arsP
GCA_004843765.1	862	2018-01	clinical	USA	NULL	NULL	stool	Campylobacter jejuni	PNUSAC007329	3	3	NULL	blaOXA-193,gyrA_T86I=POINT,tet(O)	blaOXA-193,gyrA_T86I=POINT,tet(O)	2	acr3,arsP
GCA_004998715.1	-	2018-01	clinical	USA	NULL	NULL	stool	Campylobacter jejuni	PNUSAC003678	3	3	NULL	50S_L22_A103V=POINT,gyrA_T86I=POINT,tet(O/M/O)	50S_L22_A103V=POINT,gyrA_T86I=POINT,tet(O/M/O)	0	NULL
GCA_005059365.1	2535	2018-01	clinical	USA	NULL	NULL	NULL	Campylobacter jejuni	PNUSAC003916	1	1	NULL	blaOXA	blaOXA	1	arsP
GCA_005063055.1	2535	2018-01	clinical	USA	NULL	NULL	NULL	Campylobacter jejuni	PNUSAC003757	1	1	NULL	blaOXA-617	blaOXA-617	0	NULL
GCA_005187405.1	2109	2018-01	clinical	USA	NULL	NULL	stool	Campylobacter jejuni	PNUSAC003858	11	11	NULL	23S_A2075G=POINT,aad9,aad9=PARTIAL_END_OF_CONTIG,aadE,aph(2'')-Ih,aph(3')-IIIa,blaOXA-193,gyrA_T86I=POINT,sat4,tet(O),tet(O)=PARTIAL_END_OF_CONTIG	23S_A2075G=POINT,aad9,aad9=PARTIAL_END_OF_CONTIG,aadE,aph(2'')-Ih,aph(3')-IIIa,blaOXA-193,gyrA_T86I=POINT,sat4,tet(O),tet(O)=PARTIAL_END_OF_CONTIG	0	NULL
GCA_007967105.1	-	2018-01	environmental/other	United Kingdom: United Kingdom	NULL	Not available	food	Campylobacter jejuni	565530	3	3	NULL	blaOXA-193,gyrA_T86I=POINT,tet(O)	blaOXA-193,gyrA_T86I=POINT,tet(O)	0	NULL
GCA_008217805.1	1316	2018-01	clinical	United Kingdom: United Kingdom	Homo sapiens	Not available	human	Campylobacter jejuni	478581	1	1	NULL	blaOXA	blaOXA	0	NULL
GCA_008217985.1	-	2018-01	clinical	United Kingdom: United Kingdom	Homo sapiens	Not available	human	Campylobacter jejuni	482159	13	13	NULL	aad9=PARTIAL,aadE,aph(2'')-If,aph(3')-IIIa,blaOXA-631,catA,erm(B),gyrA_T86I=POINT,lnu(C),tet(L),tet(O)=PARTIAL,tet(O/M/O),tet(O/M/O)=PARTIAL_END_OF_CONTIG	aad9=PARTIAL,aadE,aph(2'')-If,aph(3')-IIIa,blaOXA-631,catA,erm(B),gyrA_T86I=POINT,lnu(C),tet(L),tet(O)=PARTIAL,tet(O/M/O),tet(O/M/O)=PARTIAL_END_OF_CONTIG	2	acr3,arsP
GCA_008220005.1	8739	2018-01	clinical	United Kingdom: United Kingdom	Homo sapiens	Not available	human	Campylobacter jejuni	483125	4	4	NULL	50S_L22_A103V=POINT,blaOXA-193,gyrA_T86I=POINT,tet(O)	50S_L22_A103V=POINT,blaOXA-193,gyrA_T86I=POINT,tet(O)	0	NULL
GCA_008230065.1	-	2018-01	clinical	United Kingdom: United Kingdom	Homo sapiens	Not available	human	Campylobacter jejuni	473890	13	13	NULL	aad9,aad9=PARTIAL,aadE,aph(2'')-If,aph(3')-IIIa,blaOXA-631,catA,erm(B),gyrA_T86I=POINT,lnu(C),tet(L),tet(O/M/O),tet(O/M/O)=PARTIAL_END_OF_CONTIG	aad9,aad9=PARTIAL,aadE,aph(2'')-If,aph(3')-IIIa,blaOXA-631,catA,erm(B),gyrA_T86I=POINT,lnu(C),tet(L),tet(O/M/O),tet(O/M/O)=PARTIAL_END_OF_CONTIG	2	acr3,arsP
GCA_008232645.1	-	2018-01	clinical	United Kingdom: United Kingdom	Homo sapiens	Not available	human	Campylobacter jejuni	475790	12	12	NULL	aad9,aad9=PARTIAL,aadE-Cc,aph(2'')-If,aph(3')-IIIa,blaOXA,catA,catA13,fexA,gyrA_T86I=POINT,tet(L),tet(O)	aad9,aad9=PARTIAL,aadE-Cc,aph(2'')-If,aph(3')-IIIa,blaOXA,catA,catA13,fexA,gyrA_T86I=POINT,tet(L),tet(O)	1	acr3=PARTIAL
GCA_008233465.1	44	2018-01	clinical	United Kingdom: United Kingdom	Homo sapiens	Not available	human	Campylobacter jejuni	473972	3	3	NULL	blaOXA-193,gyrA_T86I=POINT,tet(O)	blaOXA-193,gyrA_T86I=POINT,tet(O)	0	NULL
GCA_008237885.1	2258	2018-01	clinical	United Kingdom: United Kingdom	Homo sapiens	Not available	human	Campylobacter jejuni	473900	1	1	NULL	blaOXA-193	blaOXA-193	1	arsP=MISTRANSLATION
GCA_004844525.1	2140	2018-02	clinical	USA	NULL	NULL	stool	Campylobacter jejuni	PNUSAC007409	3	3	NULL	blaOXA-193,gyrA_T86I=POINT,tet(O/M/O)	blaOXA-193,gyrA_T86I=POINT,tet(O/M/O)	2	acr3,arsP
GCA_005060585.1	1586	2018-02	clinical	USA	NULL	NULL	stool	Campylobacter coli	PNUSAC004119	5	5	NULL	23S_A2075G=POINT,aph(3')-IIIa,blaOXA-193,gyrA_T86I=POINT,tet(O)	23S_A2075G=POINT,aph(3')-IIIa,blaOXA-193,gyrA_T86I=POINT,tet(O)	1	acr3=PARTIAL
GCA_005188565.1	-	2018-02	clinical	USA	NULL	NULL	stool	Campylobacter jejuni	PNUSAC003810	10	10	NULL	23S_A2075G=POINT,aad9=PARTIAL,aadE,aph(2'')-Ih,aph(3')-IIIa,blaOXA-193,gyrA_T86I=POINT,sat4,tet(O),tet(O)=PARTIAL_END_OF_CONTIG	23S_A2075G=POINT,aad9=PARTIAL,aadE,aph(2'')-Ih,aph(3')-IIIa,blaOXA-193,gyrA_T86I=POINT,sat4,tet(O),tet(O)=PARTIAL_END_OF_CONTIG	0	NULL
GCA_007968825.1	-	2018-02	environmental/other	United Kingdom: United Kingdom	NULL	Not available	food	Campylobacter jejuni	565528	3	3	NULL	blaOXA-193,gyrA_T86I=POINT,tet(O)	blaOXA-193,gyrA_T86I=POINT,tet(O)	0	NULL
GCA_008216985.1	2149	2018-02	environmental/other	United Kingdom: United Kingdom	NULL	Not available	food	Campylobacter jejuni	500326	1	1	NULL	blaOXA-193	blaOXA-193	0	NULL
GCA_008218225.1	2274	2018-02	clinical	United Kingdom: United Kingdom	Homo sapiens	Not available	human	Campylobacter jejuni	503478	3	3	NULL	blaOXA-460,gyrA_T86I=POINT,tet(O)	blaOXA-460,gyrA_T86I=POINT,tet(O)	2	acr3,arsP
GCA_008218815.1	1519	2018-02	clinical	United Kingdom: United Kingdom	Homo sapiens	Not available	human	Campylobacter jejuni	497863	2	2	NULL	blaOXA-193,gyrA_T86I=POINT	blaOXA-193,gyrA_T86I=POINT	1	arsP
GCA_008219485.1	44	2018-02	clinical	United Kingdom: United Kingdom	Homo sapiens	Not available	human	Campylobacter jejuni	493503	3	3	NULL	blaOXA-193,gyrA_T86I=POINT,tet(O)	blaOXA-193,gyrA_T86I=POINT,tet(O)	0	NULL
GCA_008221165.1	8209	2018-02	environmental/other	United Kingdom: United Kingdom	NULL	Not available	food	Campylobacter jejuni	493422	2	2	NULL	blaOXA-184,tet(O)	blaOXA-184,tet(O)	1	acr3
GCA_008221345.1	1519	2018-02	clinical	United Kingdom: United Kingdom	Homo sapiens	Not available	human	Campylobacter jejuni	493506	2	2	NULL	blaOXA-193,gyrA_T86I=POINT	blaOXA-193,gyrA_T86I=POINT	1	arsP
GCA_008238665.1	2258	2018-02	clinical	United Kingdom: United Kingdom	Homo sapiens	Not available	human	Campylobacter jejuni	497861	1	1	NULL	blaOXA-193	blaOXA-193	1	arsP=MISTRANSLATION
GCA_004855415.1	-	2018-03	clinical	USA	NULL	NULL	stool	Campylobacter jejuni	PNUSAC007484	4	4	NULL	50S_L22_A103V=POINT,blaOXA,gyrA_T86I=POINT,tet(O)	50S_L22_A103V=POINT,blaOXA,gyrA_T86I=POINT,tet(O)	2	acr3,arsP
GCA_004861025.1	51	2018-03	clinical	USA	NULL	NULL	stool	Campylobacter jejuni	PNUSAC007514	4	4	NULL	50S_L22_A103V=POINT,blaOXA,blaOXA-577,gyrA_T86I=POINT	50S_L22_A103V=POINT,blaOXA,blaOXA-577,gyrA_T86I=POINT	2	acr3,arsP
GCA_004862145.1	-	2018-03	clinical	USA	NULL	NULL	stool	Campylobacter jejuni	PNUSAC007519	6	6	NULL	50S_L22_A103V=POINT,aad9,aph(2'')-If,aph(3')-IIIa,gyrA_T86I=POINT,tet(O)	50S_L22_A103V=POINT,aad9,aph(2'')-If,aph(3')-IIIa,gyrA_T86I=POINT,tet(O)	1	acr3=PARTIAL
GCA_004915695.1	-	2018-03	clinical	USA	NULL	NULL	stool	Campylobacter jejuni	PNUSAC008863	3	3	NULL	blaOXA-193,gyrA_T86I=POINT,tet(O)	blaOXA-193,gyrA_T86I=POINT,tet(O)	2	acr3,arsP
GCA_005035565.1	2109	2018-03	clinical	USA	NULL	NULL	stool	Campylobacter jejuni	PNUSAC004180	12	12	NULL	23S_A2075G=POINT,aad9,aad9=PARTIAL,aad9=PARTIAL_END_OF_CONTIG,aadE,aph(2'')-Ih,aph(3')-IIIa,blaOXA-193,gyrA_T86I=POINT,sat4,tet(O),tet(O)=PARTIAL_END_OF_CONTIG	23S_A2075G=POINT,aad9,aad9=PARTIAL,aad9=PARTIAL_END_OF_CONTIG,aadE,aph(2'')-Ih,aph(3')-IIIa,blaOXA-193,gyrA_T86I=POINT,sat4,tet(O),tet(O)=PARTIAL_END_OF_CONTIG	0	NULL
GCA_005051425.1	1759	2018-03	clinical	USA	NULL	NULL	stool	Campylobacter jejuni	PNUSAC004046	1	1	NULL	blaOXA	blaOXA	0	NULL
GCA_008206925.1	2149	2018-03	clinical	United Kingdom: United Kingdom	Homo sapiens	Not available	human	Campylobacter jejuni	513291	1	1	NULL	blaOXA-193	blaOXA-193	0	NULL
GCA_008207085.1	2149	2018-03	clinical	United Kingdom: United Kingdom	Homo sapiens	Not available	human	Campylobacter jejuni	516889	1	1	NULL	blaOXA-193	blaOXA-193	0	NULL
GCA_008209245.1	2149	2018-03	clinical	United Kingdom: United Kingdom	Homo sapiens	Not available	human	Campylobacter jejuni	513292	1	1	NULL	blaOXA-193	blaOXA-193	0	NULL
GCA_008209365.1	2149	2018-03	clinical	United Kingdom: United Kingdom	Homo sapiens	Not available	human	Campylobacter jejuni	511885	1	1	NULL	blaOXA-193	blaOXA-193	0	NULL
GCA_008209885.1	44	2018-03	clinical	United Kingdom: United Kingdom	Homo sapiens	Not available	human	Campylobacter jejuni	522039	3	3	NULL	blaOXA-193,gyrA_T86I=POINT,tet(O)	blaOXA-193,gyrA_T86I=POINT,tet(O)	0	NULL
GCA_008210365.1	273	2018-03	environmental/other	United Kingdom: United Kingdom	NULL	Not available	food	Campylobacter jejuni	513355	1	1	NULL	blaOXA-193	blaOXA-193	0	NULL
GCA_008216925.1	44	2018-03	clinical	United Kingdom: United Kingdom	Homo sapiens	Not available	human	Campylobacter jejuni	522043	3	3	NULL	blaOXA-193,gyrA_T86I=POINT,tet(O)	blaOXA-193,gyrA_T86I=POINT,tet(O)	0	NULL
GCA_008218945.1	2149	2018-03	clinical	United Kingdom: United Kingdom	Homo sapiens	Not available	human	Campylobacter jejuni	508249	1	1	NULL	blaOXA-193	blaOXA-193	0	NULL
GCA_008220165.1	2149	2018-03	clinical	United Kingdom: United Kingdom	Homo sapiens	Not available	human	Campylobacter jejuni	511883	2	2	NULL	blaOXA,blaOXA=PARTIAL_END_OF_CONTIG	blaOXA,blaOXA=PARTIAL_END_OF_CONTIG	0	NULL
GCA_008220885.1	273	2018-03	environmental/other	United Kingdom: United Kingdom	NULL	Not available	food	Campylobacter jejuni	523598	1	1	NULL	blaOXA-193	blaOXA-193	0	NULL
GCA_008229225.1	2149	2018-03	clinical	United Kingdom: United Kingdom	Homo sapiens	Not available	human	Campylobacter jejuni	505925	1	1	NULL	blaOXA-193	blaOXA-193	0	NULL
GCA_008231025.1	2149	2018-03	clinical	United Kingdom: United Kingdom	Homo sapiens	Not available	human	Campylobacter jejuni	505923	1	1	NULL	blaOXA-193	blaOXA-193	0	NULL
GCA_005053465.1	2109	2018-04	clinical	USA	NULL	NULL	stool	Campylobacter jejuni	PNUSAC004151	12	12	NULL	23S_A2075G=POINT,aad9,aad9=PARTIAL,aad9=PARTIAL_END_OF_CONTIG,aadE,aph(2'')-Ih,aph(3')-IIIa,blaOXA-193,gyrA_T86I=POINT,sat4,tet(O),tet(O)=PARTIAL_END_OF_CONTIG	23S_A2075G=POINT,aad9,aad9=PARTIAL,aad9=PARTIAL_END_OF_CONTIG,aadE,aph(2'')-Ih,aph(3')-IIIa,blaOXA-193,gyrA_T86I=POINT,sat4,tet(O),tet(O)=PARTIAL_END_OF_CONTIG	0	NULL
GCA_005082525.1	573	2018-04	clinical	USA	NULL	NULL	stool	Campylobacter jejuni	PNUSAC004321	3	3	NULL	blaOXA-184,gyrA_T86I=POINT,tet(O)	blaOXA-184,gyrA_T86I=POINT,tet(O)	2	acr3,arsP
GCA_005212895.1	464	2018-04	clinical	USA	NULL	NULL	stool	Campylobacter jejuni	PNUSAC004318	4	4	NULL	50S_L22_A103V=POINT,blaOXA-193,gyrA_T86I=POINT,tet(O)	50S_L22_A103V=POINT,blaOXA-193,gyrA_T86I=POINT,tet(O)	0	NULL
GCA_005301225.1	5732	2018-04	clinical	USA	NULL	NULL	stool	Campylobacter jejuni	PNUSAC004610	4	4	NULL	50S_L22_A103V=POINT,blaOXA-460,gyrA_T86I=POINT,tet(O)	50S_L22_A103V=POINT,blaOXA-460,gyrA_T86I=POINT,tet(O)	2	acr3,arsP
GCA_005301485.1	8658	2018-04	clinical	USA	NULL	NULL	NULL	Campylobacter jejuni	PNUSAC004247	4	4	NULL	50S_L22_A103V=POINT,blaOXA-193,gyrA_T86I=POINT,tet(O)	50S_L22_A103V=POINT,blaOXA-193,gyrA_T86I=POINT,tet(O)	2	acr3,arsP
GCA_008208205.1	990	2018-04	clinical	United Kingdom: United Kingdom	Homo sapiens	Not available	human	Campylobacter jejuni	522056	3	3	NULL	blaOXA-466,gyrA_T86I=POINT,tet(O)	blaOXA-466,gyrA_T86I=POINT,tet(O)	2	acr3,arsP
GCA_008210045.1	904	2018-04	clinical	United Kingdom: United Kingdom	Homo sapiens	Not available	human	Campylobacter jejuni	522052	3	3	NULL	blaOXA-184,gyrA_T86I=POINT,tet(O)	blaOXA-184,gyrA_T86I=POINT,tet(O)	2	acr3,arsP
GCA_008213185.1	2149	2018-04	clinical	United Kingdom: United Kingdom	Homo sapiens	Not available	human	Campylobacter jejuni	522054	1	1	NULL	blaOXA-193	blaOXA-193	0	NULL
GCA_003785085.1	2109	2018-05	clinical	USA	NULL	NULL	stool	Campylobacter jejuni	PNUSAC006606	12	12	NULL	23S_A2075G=POINT,aad9,aad9=PARTIAL,aad9=PARTIAL_END_OF_CONTIG,aadE,aph(2'')-Ih,aph(3')-IIIa,blaOXA-184,gyrA_T86I=POINT,sat4,tet(O),tet(O)=PARTIAL_END_OF_CONTIG	23S_A2075G=POINT,aad9,aad9=PARTIAL,aad9=PARTIAL_END_OF_CONTIG,aadE,aph(2'')-Ih,aph(3')-IIIa,blaOXA-184,gyrA_T86I=POINT,sat4,tet(O),tet(O)=PARTIAL_END_OF_CONTIG	0	NULL
GCA_005058705.1	904	2018-05	clinical	USA	NULL	NULL	stool	Campylobacter jejuni	PNUSAC004425	4	4	NULL	blaOXA,blaOXA-184,gyrA_T86I=POINT,tet(O)	blaOXA,blaOXA-184,gyrA_T86I=POINT,tet(O)	2	acr3,arsP
GCA_005171565.1	-	2018-05	clinical	USA	NULL	NULL	stool	Campylobacter jejuni	PNUSAC004577	4	4	NULL	50S_L22_A103V=POINT,blaOXA-193,gyrA_T86I=POINT,tet(O)	50S_L22_A103V=POINT,blaOXA-193,gyrA_T86I=POINT,tet(O)	2	acr3,arsP
GCA_005301885.1	-	2018-05	clinical	USA	NULL	NULL	stool	Campylobacter jejuni	PNUSAC004696	9	9	NULL	23S_A2075G=POINT,aadE,ant(6)-Ia=PARTIAL,ant(6)-Ia=PARTIAL_END_OF_CONTIG,aph(3')-IIIa,blaOXA,gyrA_T86I=POINT,sat4,tet(O)	23S_A2075G=POINT,aadE,ant(6)-Ia=PARTIAL,ant(6)-Ia=PARTIAL_END_OF_CONTIG,aph(3')-IIIa,blaOXA,gyrA_T86I=POINT,sat4,tet(O)	2	acr3,arsP
GCA_005312845.1	8658	2018-05	clinical	USA	NULL	NULL	stool	Campylobacter jejuni	PNUSAC004893	4	4	NULL	50S_L22_A103V=POINT,blaOXA-193,gyrA_T86I=POINT,tet(O)	50S_L22_A103V=POINT,blaOXA-193,gyrA_T86I=POINT,tet(O)	2	acr3,arsP
GCA_005315725.1	-	2018-05	clinical	USA	NULL	NULL	stool	Campylobacter jejuni	PNUSAC005000	1	1	NULL	blaOXA	blaOXA	1	arsP
GCA_005336285.1	354	2018-05	clinical	USA	NULL	NULL	stool	Campylobacter jejuni	PNUSAC005112	3	3	NULL	blaOXA-460,gyrA_T86I=POINT,tet(O)	blaOXA-460,gyrA_T86I=POINT,tet(O)	2	acr3,arsP
GCA_007981605.1	-	2018-05	clinical	United Kingdom: United Kingdom	Homo sapiens	Not available	human	Campylobacter jejuni	545216	3	3	NULL	blaOXA-184,gyrA_T86I=POINT,tet(O)	blaOXA-184,gyrA_T86I=POINT,tet(O)	2	acr3,arsP
GCA_007983505.1	-	2018-05	clinical	United Kingdom: United Kingdom	Homo sapiens	Not available	human	Campylobacter jejuni	548875	5	5	NULL	50S_L22_A103V=POINT,aph(3')-IIIa,blaOXA-193,gyrA_T86I=POINT,tet(O)	50S_L22_A103V=POINT,aph(3')-IIIa,blaOXA-193,gyrA_T86I=POINT,tet(O)	1	arsP
GCA_007986745.1	257	2018-05	clinical	United Kingdom: United Kingdom	Homo sapiens	Not available	human	Campylobacter jejuni	545219	4	4	NULL	aadE,blaOXA-461,gyrA_T86I=POINT,tet(O)	aadE,blaOXA-461,gyrA_T86I=POINT,tet(O)	2	acr3,arsP
GCA_008209165.1	464	2018-05	clinical	United Kingdom: United Kingdom	Homo sapiens	Not available	human	Campylobacter jejuni	534875	7	7	NULL	50S_L22_A103V=POINT,ant(6)=HMM,aph(3')-IIIa,blaOXA-460,gyrA_T86I=POINT,sat4,tet(O)	50S_L22_A103V=POINT,ant(6)=HMM,aph(3')-IIIa,blaOXA-460,gyrA_T86I=POINT,sat4,tet(O)	2	acr3,arsP=MISTRANSLATION
GCA_011721525.1	464	2018-05	clinical	United Kingdom: United Kingdom	Homo sapiens	Not available	human	Campylobacter jejuni	903796	7	7	NULL	50S_L22_A103V=POINT,ant(6)=HMM,aph(3')-IIIa,blaOXA-460,gyrA_T86I=POINT,sat4,tet(O)	50S_L22_A103V=POINT,ant(6)=HMM,aph(3')-IIIa,blaOXA-460,gyrA_T86I=POINT,sat4,tet(O)	2	acr3,arsP=MISTRANSLATION
GCA_011725275.1	2149	2018-05	clinical	United Kingdom: United Kingdom	Homo sapiens	Not available	human	Campylobacter jejuni	903799	1	1	NULL	blaOXA-193	blaOXA-193	0	NULL
GCA_004836675.1	2109	2018-06	clinical	USA	NULL	NULL	stool	Campylobacter jejuni	PNUSAC006852	10	10	NULL	23S_A2075G=POINT,aad9=PARTIAL,aadE,aph(2'')-Ih,aph(3')-IIIa,blaOXA-193,gyrA_T86I=POINT,sat4,tet(O),tet(O)=PARTIAL_END_OF_CONTIG	23S_A2075G=POINT,aad9=PARTIAL,aadE,aph(2'')-Ih,aph(3')-IIIa,blaOXA-193,gyrA_T86I=POINT,sat4,tet(O),tet(O)=PARTIAL_END_OF_CONTIG	0	NULL
GCA_005312725.1	-	2018-06	clinical	USA	NULL	NULL	stool	Campylobacter jejuni	PNUSAC004874	11	11	NULL	aad9=PARTIAL,aadE,ant(6)-Ia=PARTIAL,ant(6)-Ia=PARTIAL_END_OF_CONTIG,aph(3')-IIIa,blaOXA-184,erm(B),gyrA_T86I=POINT,sat4=PARTIAL,tet(O),tet(O)=PARTIAL_END_OF_CONTIG	aad9=PARTIAL,aadE,ant(6)-Ia=PARTIAL,ant(6)-Ia=PARTIAL_END_OF_CONTIG,aph(3')-IIIa,blaOXA-184,erm(B),gyrA_T86I=POINT,sat4=PARTIAL,tet(O),tet(O)=PARTIAL_END_OF_CONTIG	1	arsP
GCA_005317705.1	-	2018-06	clinical	USA	NULL	NULL	stool	Campylobacter jejuni	PNUSAC004989	4	4	NULL	50S_L22_A103V=POINT,blaOXA-193,gyrA_T86I=POINT,tet(O)	50S_L22_A103V=POINT,blaOXA-193,gyrA_T86I=POINT,tet(O)	0	NULL
GCA_005324275.1	607	2018-06	clinical	USA	NULL	NULL	stool	Campylobacter jejuni	PNUSAC005158	3	3	NULL	blaOXA-184,gyrA_T86I=POINT,tet(O)	blaOXA-184,gyrA_T86I=POINT,tet(O)	2	acr3,arsP
GCA_005326225.1	2081	2018-06	clinical	USA	NULL	NULL	stool	Campylobacter jejuni	PNUSAC005259	4	4	NULL	50S_L22_A103V=POINT,blaOXA-193,gyrA_T86I=POINT,tet(O/M/O)	50S_L22_A103V=POINT,blaOXA-193,gyrA_T86I=POINT,tet(O/M/O)	2	acr3,arsP
GCA_005335865.1	990	2018-06	clinical	USA	NULL	NULL	stool	Campylobacter jejuni	PNUSAC005171	3	3	NULL	blaOXA-466,gyrA_T86I=POINT,tet(O)	blaOXA-466,gyrA_T86I=POINT,tet(O)	2	acr3,arsP
GCA_005335985.1	-	2018-06	clinical	USA	NULL	NULL	stool	Campylobacter jejuni	PNUSAC005281	4	4	NULL	50S_L22_A103V=POINT,blaOXA-193,gyrA_T86I=POINT,tet(O)	50S_L22_A103V=POINT,blaOXA-193,gyrA_T86I=POINT,tet(O)	2	acr3,arsP
GCA_005336105.1	6091	2018-06	clinical	USA	NULL	NULL	stool	Campylobacter jejuni	PNUSAC005170	3	3	NULL	blaOXA-193,gyrA_T86I=POINT,tet(O)	blaOXA-193,gyrA_T86I=POINT,tet(O)	1	arsP
GCA_005336665.1	6091	2018-06	clinical	USA	NULL	NULL	stool	Campylobacter jejuni	PNUSAC005172	3	3	NULL	blaOXA-193,gyrA_T86I=POINT,tet(O)	blaOXA-193,gyrA_T86I=POINT,tet(O)	1	arsP
GCA_005342865.1	2258	2018-06	clinical	USA	NULL	NULL	NULL	Campylobacter jejuni	PNUSAC005188	2	2	NULL	blaOXA-193,tet(O)	blaOXA-193,tet(O)	1	arsP=MISTRANSLATION
GCA_005353485.1	1036	2018-06	clinical	USA	NULL	NULL	stool	Campylobacter jejuni	PNUSAC005620	8	8	NULL	aad9=PARTIAL,aadE,aph(3')-IIIa,blaOXA,blaOXA-193,gyrA_T86I=POINT,tet(O),tet(O)=PARTIAL_END_OF_CONTIG	aad9=PARTIAL,aadE,aph(3')-IIIa,blaOXA,blaOXA-193,gyrA_T86I=POINT,tet(O),tet(O)=PARTIAL_END_OF_CONTIG	1	arsP
GCA_007965225.1	-	2018-06	clinical	United Kingdom: United Kingdom	Homo sapiens	Not available	human	Campylobacter jejuni	569361	7	7	NULL	50S_L22_A103V=POINT,ant(6)=HMM,aph(3')-IIIa,blaOXA-193,gyrA_T86I=POINT,sat4,tet(O)	50S_L22_A103V=POINT,ant(6)=HMM,aph(3')-IIIa,blaOXA-193,gyrA_T86I=POINT,sat4,tet(O)	1	arsP=MISTRANSLATION
GCA_007965725.1	354	2018-06	clinical	United Kingdom: United Kingdom	Homo sapiens	Not available	human	Campylobacter jejuni	564500	3	3	NULL	blaOXA-460,gyrA_T86I=POINT,tet(O)	blaOXA-460,gyrA_T86I=POINT,tet(O)	2	acr3,arsP
GCA_007967345.1	-	2018-06	clinical	United Kingdom: United Kingdom	Homo sapiens	Not available	human	Campylobacter jejuni	569292	2	2	NULL	blaOXA-193,gyrA_T86I=POINT	blaOXA-193,gyrA_T86I=POINT	1	arsP
GCA_007973505.1	-	2018-06	clinical	United Kingdom: United Kingdom	Homo sapiens	Not available	human	Campylobacter jejuni	564502	6	6	NULL	23S_A2075G=POINT,aad9,aph(2'')-If,blaOXA-193,gyrA_T86I=POINT,tet(O)	23S_A2075G=POINT,aad9,aph(2'')-If,blaOXA-193,gyrA_T86I=POINT,tet(O)	2	acr3,arsP
GCA_007981665.1	904	2018-06	clinical	United Kingdom: United Kingdom	Homo sapiens	Not available	human	Campylobacter jejuni	561604	3	3	NULL	blaOXA-184,gyrA_T86I=POINT,tet(O)	blaOXA-184,gyrA_T86I=POINT,tet(O)	2	acr3,arsP
GCA_007987565.1	8875	2018-06	environmental/other	United Kingdom: United Kingdom	NULL	Not available	other	Campylobacter jejuni	557633	2	2	NULL	blaOXA,tet(O)	blaOXA,tet(O)	0	NULL
GCA_007987745.1	607	2018-06	environmental/other	United Kingdom: United Kingdom	NULL	Not available	other	Campylobacter jejuni	564440	2	2	NULL	gyrA_T86I=POINT,tet(O)	gyrA_T86I=POINT,tet(O)	2	acr3,arsP
GCA_007987845.1	-	2018-06	environmental/other	United Kingdom: United Kingdom	NULL	Not available	other	Campylobacter jejuni	557634	6	6	NULL	aad9,aph(2'')-If,aph(3')-IIIa,blaOXA-193,gyrA_T86I=POINT,tet(O)	aad9,aph(2'')-If,aph(3')-IIIa,blaOXA-193,gyrA_T86I=POINT,tet(O)	2	acr3,arsP
GCA_007988305.1	775	2018-06	clinical	United Kingdom: United Kingdom	Homo sapiens	Not available	human	Campylobacter jejuni	561577	3	3	NULL	50S_L22_A103V=POINT,blaOXA-603,gyrA_T86I=POINT	50S_L22_A103V=POINT,blaOXA-603,gyrA_T86I=POINT	0	NULL
GCA_008038205.1	-	2018-06	clinical	United Kingdom: United Kingdom	Homo sapiens	Not available	human	Campylobacter jejuni	560784	3	3	NULL	blaOXA-193,gyrA_T86I=POINT,tet(O)	blaOXA-193,gyrA_T86I=POINT,tet(O)	0	NULL
GCA_014151465.1	2140	2018-06	NULL	China:Henan	Chicken	NULL	cloacal swab	Campylobacter jejuni	C220	7	7	NULL	aadE,ant(6)-Ia=PARTIAL,aph(3')-IIIa,blaOXA-193,gyrA_T86I=POINT,sat4,tet(O)	aadE,ant(6)-Ia=PARTIAL,aph(3')-IIIa,blaOXA-193,gyrA_T86I=POINT,sat4,tet(O)	2	acr3,arsP
GCA_014151665.1	2140	2018-06	NULL	China:Henan	Chicken	NULL	cloacal swab	Campylobacter jejuni	C219	7	7	NULL	aadE,ant(6)-Ia=PARTIAL,aph(3')-IIIa,blaOXA-193,gyrA_T86I=POINT,sat4,tet(O)	aadE,ant(6)-Ia=PARTIAL,aph(3')-IIIa,blaOXA-193,gyrA_T86I=POINT,sat4,tet(O)	2	acr3,arsP
GCA_014151825.1	-	2018-06	NULL	China:Henan	Chicken	NULL	cloacal swab	Campylobacter jejuni	C203	2	2	NULL	blaOXA-193,gyrA_T86I=POINT	blaOXA-193,gyrA_T86I=POINT	0	NULL
GCA_014151925.1	-	2018-06	NULL	China:Henan	Chicken	NULL	cloacal swab	Campylobacter jejuni	C201	2	2	NULL	blaOXA-193,gyrA_T86I=POINT	blaOXA-193,gyrA_T86I=POINT	0	NULL
GCA_014152105.1	2140	2018-06	NULL	China:Henan	Chicken	NULL	cloacal swab	Campylobacter jejuni	C197	7	7	NULL	aadE,ant(6)-Ia=PARTIAL,aph(3')-IIIa,blaOXA-193,gyrA_T86I=POINT,sat4,tet(O)	aadE,ant(6)-Ia=PARTIAL,aph(3')-IIIa,blaOXA-193,gyrA_T86I=POINT,sat4,tet(O)	2	acr3,arsP
GCA_014152305.1	305	2018-06	NULL	China:Henan	Chicken	NULL	cloacal swab	Campylobacter jejuni	C109	3	3	NULL	blaOXA-193,gyrA_T86I=POINT,tet(O)	blaOXA-193,gyrA_T86I=POINT,tet(O)	0	NULL
GCA_014152565.1	2140	2018-06	NULL	China:Henan	Chicken	NULL	cloacal swab	Campylobacter jejuni	C34	7	7	NULL	aadE,ant(6)-Ia=PARTIAL,aph(3')-IIIa,blaOXA-193,gyrA_T86I=POINT,sat4,tet(O)	aadE,ant(6)-Ia=PARTIAL,aph(3')-IIIa,blaOXA-193,gyrA_T86I=POINT,sat4,tet(O)	2	acr3,arsP
GCA_014243315.1	7268	2018-06	NULL	China:Henan	Chicken	NULL	cloacal swab	Campylobacter jejuni	C51	6	6	NULL	50S_L22_A103V=POINT,aad9,blaOXA-193,gyrA_T86I=POINT,sat4=PARTIAL_END_OF_CONTIG,tet(O/M/O)	50S_L22_A103V=POINT,aad9,blaOXA-193,gyrA_T86I=POINT,sat4=PARTIAL_END_OF_CONTIG,tet(O/M/O)	2	acr3,arsP
GCA_014243335.1	7268	2018-06	NULL	China:Henan	Chicken	NULL	cloacal swab	Campylobacter jejuni	C48	5	5	NULL	50S_L22_A103V=POINT,aph(3')-IIIa=PARTIAL_END_OF_CONTIG,blaOXA-193,gyrA_T86I=POINT,tet(O/M/O)	50S_L22_A103V=POINT,aph(3')-IIIa=PARTIAL_END_OF_CONTIG,blaOXA-193,gyrA_T86I=POINT,tet(O/M/O)	2	acr3,arsP
GCA_004899085.1	1475	2018-07	clinical	USA	NULL	NULL	stool	Campylobacter jejuni	PNUSAC006870	6	6	NULL	aad9,aph(2'')-If,aph(3')-IIIa,blaOXA-193,gyrA_T86I=POINT,tet(O)	aad9,aph(2'')-If,aph(3')-IIIa,blaOXA-193,gyrA_T86I=POINT,tet(O)	1	arsP=PARTIAL
GCA_005345085.1	2940	2018-07	clinical	USA	NULL	NULL	stool	Campylobacter jejuni	PNUSAC005439	4	4	NULL	50S_L22_A103V=POINT,blaOXA=PARTIAL,gyrA_T86I=POINT,tet(O/M/O)	50S_L22_A103V=POINT,blaOXA=PARTIAL,gyrA_T86I=POINT,tet(O/M/O)	1	arsP
GCA_005352135.1	8310	2018-07	clinical	USA	NULL	NULL	stool	Campylobacter jejuni	PNUSAC005574	3	3	NULL	blaOXA-193,gyrA_T86I=POINT,tet(O)	blaOXA-193,gyrA_T86I=POINT,tet(O)	1	arsP
GCA_005356895.1	2927	2018-07	clinical	USA	NULL	NULL	stool	Campylobacter jejuni	PNUSAC005512	4	4	NULL	50S_L22_A103V=POINT,blaOXA-193,gyrA_T86I=POINT,tet(O)	50S_L22_A103V=POINT,blaOXA-193,gyrA_T86I=POINT,tet(O)	2	acr3,arsP
GCA_005357165.1	460	2018-07	clinical	USA	NULL	NULL	stool	Campylobacter jejuni	PNUSAC005692	3	3	NULL	50S_L22_A103V=POINT,gyrA_T86I=POINT,tet(O)	50S_L22_A103V=POINT,gyrA_T86I=POINT,tet(O)	2	acr3,arsP
GCA_005373745.1	2535	2018-07	clinical	USA	NULL	NULL	stool	Campylobacter jejuni	PNUSAC005856	1	1	NULL	blaOXA-617	blaOXA-617	0	NULL
GCA_007951565.1	-	2018-07	clinical	United Kingdom: United Kingdom	Homo sapiens	Not available	human	Campylobacter jejuni	572365	3	3	NULL	blaOXA,gyrA_T86I=POINT,tet(O)	blaOXA,gyrA_T86I=POINT,tet(O)	1	acr3=MISTRANSLATION
GCA_007956965.1	990	2018-07	clinical	United Kingdom: United Kingdom	Homo sapiens	Not available	human	Campylobacter jejuni	576367	3	3	NULL	blaOXA-466,gyrA_T86I=POINT,tet(O)	blaOXA-466,gyrA_T86I=POINT,tet(O)	2	acr3,arsP
GCA_007965345.1	-	2018-07	clinical	United Kingdom: United Kingdom	Homo sapiens	Not available	human	Campylobacter jejuni	582317	2	2	NULL	blaOXA=MISTRANSLATION,tet(O)	blaOXA=MISTRANSLATION,tet(O)	0	NULL
GCA_007965835.1	-	2018-07	environmental/other	United Kingdom: United Kingdom	NULL	Not available	food	Campylobacter jejuni	572189	1	1	NULL	blaOXA-193	blaOXA-193	0	NULL
GCA_007966465.1	273	2018-07	clinical	United Kingdom: United Kingdom	Homo sapiens	Not available	human	Campylobacter jejuni	572187	1	1	NULL	blaOXA-193	blaOXA-193	0	NULL
GCA_007966765.1	1080	2018-07	clinical	United Kingdom: United Kingdom	Homo sapiens	Not available	human	Campylobacter jejuni	576365	1	1	NULL	blaOXA-617	blaOXA-617	1	arsP
GCA_007967285.1	2149	2018-07	clinical	United Kingdom: United Kingdom	Homo sapiens	Not available	human	Campylobacter jejuni	582143	1	1	NULL	blaOXA-193	blaOXA-193	0	NULL
GCA_007968185.1	990	2018-07	clinical	United Kingdom: United Kingdom	Homo sapiens	Not available	human	Campylobacter jejuni	576351	3	3	NULL	blaOXA-466,gyrA_T86I=POINT,tet(O)	blaOXA-466,gyrA_T86I=POINT,tet(O)	2	acr3,arsP
GCA_007968645.1	-	2018-07	clinical	United Kingdom: United Kingdom	Homo sapiens	Not available	human	Campylobacter jejuni	574331	3	3	NULL	blaOXA-460,gyrA_T86I=POINT,tet(O)	blaOXA-460,gyrA_T86I=POINT,tet(O)	2	acr3,arsP
GCA_011723305.1	273	2018-07	environmental/other	United Kingdom: United Kingdom	NULL	Not available	food	Campylobacter jejuni	903815	1	1	NULL	blaOXA-193	blaOXA-193	0	NULL
GCA_020952935.1	814	2018-07	environmental/other	Ireland: Northern region of ROI	NULL	NULL	fecal material	Campylobacter jejuni	a34f72	3	3	NULL	blaOXA-184,gyrA_T86I=POINT,tet(O)	blaOXA-184,gyrA_T86I=POINT,tet(O)	0	NULL
GCA_020953035.1	814	2018-07	environmental/other	Ireland: Northern region of ROI	NULL	NULL	fecal material	Campylobacter jejuni	a34f104	3	3	NULL	blaOXA-184,gyrA_T86I=POINT,tet(O)	blaOXA-184,gyrA_T86I=POINT,tet(O)	0	NULL
GCA_003901295.1	2229	2018-08	clinical	USA	NULL	NULL	stool	Campylobacter jejuni	PNUSAC006319	5	5	NULL	ant(6)=HMM,aph(3')-IIIa,blaOXA-193,gyrA_T86I=POINT,sat4	ant(6)=HMM,aph(3')-IIIa,blaOXA-193,gyrA_T86I=POINT,sat4	1	arsP
GCA_004805175.1	-	2018-08	clinical	USA	NULL	NULL	stool	Campylobacter jejuni	PNUSAC006230	4	4	NULL	50S_L22_A103V=POINT,gyrA_D90N=POINT,gyrA_T86I=POINT,tet(O)	50S_L22_A103V=POINT,gyrA_D90N=POINT,gyrA_T86I=POINT,tet(O)	2	acr3,arsP
GCA_004805695.1	2229	2018-08	clinical	USA	NULL	NULL	stool	Campylobacter jejuni	PNUSAC006141	5	5	NULL	ant(6)=HMM,aph(3')-IIIa,blaOXA-193,gyrA_T86I=POINT,sat4	ant(6)=HMM,aph(3')-IIIa,blaOXA-193,gyrA_T86I=POINT,sat4	1	arsP
GCA_004816015.1	50	2018-08	clinical	USA	NULL	NULL	stool	Campylobacter jejuni	PNUSAC006425	3	3	NULL	blaOXA,gyrA_T86I=POINT,tet(O)	blaOXA,gyrA_T86I=POINT,tet(O)	1	arsP=MISTRANSLATION
GCA_005370845.1	7268	2018-08	clinical	USA	NULL	NULL	stool	Campylobacter jejuni	PNUSAC005766	4	4	NULL	50S_L22_A103V=POINT,blaOXA-193,gyrA_T86I=POINT,tet(O/M/O)	50S_L22_A103V=POINT,blaOXA-193,gyrA_T86I=POINT,tet(O/M/O)	2	acr3,arsP
GCA_005372505.1	1233	2018-08	clinical	USA	NULL	NULL	stool	Campylobacter jejuni	PNUSAC005848	3	3	NULL	50S_L22_A103V=POINT,gyrA_T86I=POINT,tet(O)	50S_L22_A103V=POINT,gyrA_T86I=POINT,tet(O)	2	acr3,arsP
GCA_005372805.1	6913	2018-08	clinical	USA	NULL	NULL	stool	Campylobacter jejuni	PNUSAC005841	2	2	NULL	50S_L22_A103V=POINT,gyrA_T86I=POINT	50S_L22_A103V=POINT,gyrA_T86I=POINT	2	acr3,arsP
GCA_005375245.1	-	2018-08	clinical	USA	NULL	NULL	stool	Campylobacter jejuni	PNUSAC005983	4	4	NULL	aad9,aad9=PARTIAL,gyrA_T86I=POINT,tet(O)	aad9,aad9=PARTIAL,gyrA_T86I=POINT,tet(O)	0	NULL
GCA_005376125.1	2229	2018-08	clinical	USA	NULL	NULL	stool	Campylobacter jejuni	PNUSAC005923	4	4	NULL	50S_L22_A103V=POINT,blaOXA-193,gyrA_T86I=POINT,tet(O)	50S_L22_A103V=POINT,blaOXA-193,gyrA_T86I=POINT,tet(O)	1	arsP=MISTRANSLATION
GCA_007904825.1	2057	2018-08	clinical	United Kingdom: United Kingdom	Homo sapiens	Not available	human	Campylobacter jejuni	673688	1	1	NULL	blaOXA-193	blaOXA-193	2	acr3,arsP
GCA_007905905.1	47	2018-08	clinical	United Kingdom: United Kingdom	Homo sapiens	Not available	human	Campylobacter jejuni	641672	1	1	NULL	blaOXA-193	blaOXA-193	1	arsP=MISTRANSLATION
GCA_007928285.1	824	2018-08	clinical	United Kingdom: United Kingdom	Homo sapiens	Not available	human	Campylobacter jejuni	649063	1	1	NULL	50S_L22_A103V=POINT	50S_L22_A103V=POINT	2	acr3,arsP
GCA_007930405.1	1877	2018-08	clinical	United Kingdom: United Kingdom	Homo sapiens	Not available	human	Campylobacter jejuni	618355	1	1	NULL	blaOXA-61	blaOXA-61	1	acr3=PARTIAL
GCA_007931305.1	137	2018-08	clinical	United Kingdom: United Kingdom	Homo sapiens	Not available	human	Campylobacter jejuni	617672	2	2	NULL	blaOXA-61,tet(O)	blaOXA-61,tet(O)	1	acr3
GCA_007931815.1	-	2018-08	clinical	United Kingdom: United Kingdom	Homo sapiens	Not available	human	Campylobacter jejuni	624248	2	2	NULL	blaOXA-448,tet(O)	blaOXA-448,tet(O)	1	acr3
GCA_007931925.1	-	2018-08	clinical	United Kingdom: United Kingdom	Homo sapiens	Not available	human	Campylobacter jejuni	650010	3	3	NULL	blaOXA,gyrA_D90N=POINT,gyrA_T86I=POINT	blaOXA,gyrA_D90N=POINT,gyrA_T86I=POINT	2	acr3,arsP
GCA_007933785.1	-	2018-08	clinical	United Kingdom: United Kingdom	Homo sapiens	Not available	human	Campylobacter jejuni	621410	2	2	NULL	blaOXA-193,tet(O)	blaOXA-193,tet(O)	1	acr3
GCA_007936165.1	573	2018-08	environmental/other	United Kingdom: United Kingdom	NULL	Not available	food	Campylobacter jejuni	607883	3	3	NULL	blaOXA-184,gyrA_T86I=POINT,tet(O)	blaOXA-184,gyrA_T86I=POINT,tet(O)	1	acr3
GCA_007936705.1	137	2018-08	clinical	United Kingdom: United Kingdom	Homo sapiens	Not available	human	Campylobacter jejuni	614406	2	2	NULL	blaOXA-61,tet(O)	blaOXA-61,tet(O)	1	acr3
GCA_007936965.1	1877	2018-08	clinical	United Kingdom: United Kingdom	Homo sapiens	Not available	human	Campylobacter jejuni	617134	1	1	NULL	blaOXA-61	blaOXA-61	1	acr3=PARTIAL
GCA_007938585.1	-	2018-08	clinical	United Kingdom: United Kingdom	Homo sapiens	Not available	human	Campylobacter jejuni	617135	1	1	NULL	blaOXA-193	blaOXA-193	1	acr3
GCA_007939045.1	424	2018-08	clinical	United Kingdom: United Kingdom	Homo sapiens	Not available	human	Campylobacter jejuni	620483	13	13	NULL	aadE,ant(6)-Ia=PARTIAL,ant(6)-Ia=PARTIAL_END_OF_CONTIG,aph(3')-IIIa,blaOXA-193,gyrA_T86I=POINT,sat4,sat4=PARTIAL_END_OF_CONTIG,spw,spw=PARTIAL,spw=PARTIAL_END_OF_CONTIG,tet(O),tet(O)=PARTIAL_END_OF_CONTIG	aadE,ant(6)-Ia=PARTIAL,ant(6)-Ia=PARTIAL_END_OF_CONTIG,aph(3')-IIIa,blaOXA-193,gyrA_T86I=POINT,sat4,sat4=PARTIAL_END_OF_CONTIG,spw,spw=PARTIAL,spw=PARTIAL_END_OF_CONTIG,tet(O),tet(O)=PARTIAL_END_OF_CONTIG	0	NULL
GCA_007939225.1	51	2018-08	clinical	United Kingdom: United Kingdom	Homo sapiens	Not available	human	Campylobacter jejuni	614442	3	3	NULL	50S_L22_A103V=POINT,blaOXA-184,tet(O)	50S_L22_A103V=POINT,blaOXA-184,tet(O)	0	NULL
GCA_007939565.1	2803	2018-08	clinical	United Kingdom: United Kingdom	Homo sapiens	Not available	human	Campylobacter jejuni	617052	1	1	NULL	gyrA_T86I=POINT	gyrA_T86I=POINT	0	NULL
GCA_007939625.1	-	2018-08	environmental/other	United Kingdom: United Kingdom	NULL	Not available	food	Campylobacter jejuni	606255	3	3	NULL	blaOXA,gyrA_T86I=POINT,tet(O)	blaOXA,gyrA_T86I=POINT,tet(O)	1	acr3=MISTRANSLATION
GCA_007939685.1	137	2018-08	clinical	United Kingdom: United Kingdom	Homo sapiens	Not available	human	Campylobacter jejuni	614456	2	2	NULL	blaOXA-61,tet(O)	blaOXA-61,tet(O)	1	acr3
GCA_007941545.1	51	2018-08	clinical	United Kingdom: United Kingdom	Homo sapiens	Not available	human	Campylobacter jejuni	617127	2	2	NULL	50S_L22_A103V=POINT,blaOXA-184	50S_L22_A103V=POINT,blaOXA-184	0	NULL
GCA_007941565.1	137	2018-08	clinical	United Kingdom: United Kingdom	Homo sapiens	Not available	human	Campylobacter jejuni	614468	2	2	NULL	blaOXA-61,tet(O)	blaOXA-61,tet(O)	1	acr3
GCA_007941765.1	8552	2018-08	environmental/other	United Kingdom: United Kingdom	NULL	Not available	food	Campylobacter jejuni	607882	2	2	NULL	blaOXA-184,tet(O)	blaOXA-184,tet(O)	1	acr3
GCA_007942405.1	-	2018-08	clinical	United Kingdom: United Kingdom	Homo sapiens	Not available	human	Campylobacter jejuni	593605	4	4	NULL	50S_L22_A103V=POINT,blaOXA-466,gyrA_T86I=POINT,tet(O)	50S_L22_A103V=POINT,blaOXA-466,gyrA_T86I=POINT,tet(O)	0	NULL
GCA_007942945.1	661	2018-08	clinical	United Kingdom: United Kingdom	Homo sapiens	Not available	human	Campylobacter jejuni	604063	4	4	NULL	ant(6)=HMM,aph(3')-IIIa,blaOXA,sat4	ant(6)=HMM,aph(3')-IIIa,blaOXA,sat4	1	acr3=MISTRANSLATION
GCA_007943105.1	-	2018-08	clinical	United Kingdom: United Kingdom	Homo sapiens	Not available	human	Campylobacter jejuni	604112	2	2	NULL	blaOXA-184,tet(O)	blaOXA-184,tet(O)	0	NULL
GCA_007943545.1	-	2018-08	clinical	United Kingdom: United Kingdom	Homo sapiens	Not available	human	Campylobacter jejuni	604116	2	2	NULL	50S_L22_A103V=POINT,tet(O)	50S_L22_A103V=POINT,tet(O)	0	NULL
GCA_007944545.1	573	2018-08	environmental/other	United Kingdom: United Kingdom	NULL	Not available	food	Campylobacter jejuni	604189	3	3	NULL	blaOXA-184,gyrA_T86I=POINT,tet(O)	blaOXA-184,gyrA_T86I=POINT,tet(O)	2	acr3,arsP
GCA_007944625.1	47	2018-08	clinical	United Kingdom: United Kingdom	Homo sapiens	Not available	human	Campylobacter jejuni	605868	1	1	NULL	blaOXA-193	blaOXA-193	1	arsP=MISTRANSLATION
GCA_007944925.1	5686	2018-08	clinical	United Kingdom: United Kingdom	Homo sapiens	Not available	human	Campylobacter jejuni	586111	4	4	NULL	50S_L22_A103V=POINT,blaOXA-184,gyrA_T86I=POINT,tet(O)	50S_L22_A103V=POINT,blaOXA-184,gyrA_T86I=POINT,tet(O)	1	arsP
GCA_007945045.1	-	2018-08	clinical	United Kingdom: United Kingdom	Homo sapiens	Not available	human	Campylobacter jejuni	614426	2	2	NULL	50S_L22_A103V=POINT,blaOXA-184	50S_L22_A103V=POINT,blaOXA-184	0	NULL
GCA_007946165.1	607	2018-08	clinical	United Kingdom: United Kingdom	Homo sapiens	Not available	human	Campylobacter jejuni	594805	3	3	NULL	blaOXA-184,gyrA_T86I=POINT,tet(O)	blaOXA-184,gyrA_T86I=POINT,tet(O)	2	acr3,arsP
GCA_007946405.1	882	2018-08	clinical	United Kingdom: United Kingdom	Homo sapiens	Not available	human	Campylobacter jejuni	593607	4	4	NULL	blaOXA,gyrA_D90N=POINT,gyrA_T86I=POINT,tet(O)	blaOXA,gyrA_D90N=POINT,gyrA_T86I=POINT,tet(O)	1	arsP=PARTIAL
GCA_007946705.1	2149	2018-08	environmental/other	United Kingdom: United Kingdom	NULL	Not available	food	Campylobacter jejuni	602343	1	1	NULL	blaOXA-193	blaOXA-193	0	NULL
GCA_007946735.1	-	2018-08	environmental/other	United Kingdom: United Kingdom	NULL	Not available	food	Campylobacter jejuni	598178	1	1	NULL	blaOXA-193	blaOXA-193	0	NULL
GCA_007946985.1	573	2018-08	clinical	United Kingdom: United Kingdom	Homo sapiens	Not available	human	Campylobacter jejuni	593602	2	2	NULL	blaOXA-184,tet(O)	blaOXA-184,tet(O)	2	acr3=PARTIAL,arsP
GCA_007947885.1	2844	2018-08	clinical	United Kingdom: United Kingdom	Homo sapiens	Not available	human	Campylobacter jejuni	604138	1	1	NULL	50S_L22_A103V=POINT	50S_L22_A103V=POINT	0	NULL
GCA_007948865.1	-	2018-08	clinical	United Kingdom: United Kingdom	Homo sapiens	Not available	human	Campylobacter jejuni	587497	3	3	NULL	blaOXA-460,gyrA_T86I=POINT,tet(O)	blaOXA-460,gyrA_T86I=POINT,tet(O)	2	acr3,arsP
GCA_007949145.1	990	2018-08	clinical	United Kingdom: United Kingdom	Homo sapiens	Not available	human	Campylobacter jejuni	597030	3	3	NULL	blaOXA-466,gyrA_T86I=POINT,tet(O)	blaOXA-466,gyrA_T86I=POINT,tet(O)	2	acr3,arsP
GCA_007949405.1	137	2018-08	clinical	United Kingdom: United Kingdom	Homo sapiens	Not available	human	Campylobacter jejuni	604088	2	2	NULL	blaOXA-61,tet(O)	blaOXA-61,tet(O)	1	acr3
GCA_007964025.1	50	2018-08	clinical	United Kingdom: United Kingdom	Homo sapiens	Not available	human	Campylobacter jejuni	604139	1	1	NULL	blaOXA-193	blaOXA-193	1	arsP
GCA_011723015.1	573	2018-08	environmental/other	United Kingdom: United Kingdom	NULL	Not available	food	Campylobacter jejuni	903830	3	3	NULL	blaOXA-184,gyrA_T86I=POINT,tet(O)	blaOXA-184,gyrA_T86I=POINT,tet(O)	2	acr3,arsP
GCA_011723795.1	607	2018-08	clinical	United Kingdom: United Kingdom	Homo sapiens	Not available	human	Campylobacter jejuni	903825	3	3	NULL	blaOXA-184,gyrA_T86I=POINT,tet(O)	blaOXA-184,gyrA_T86I=POINT,tet(O)	2	acr3,arsP
GCA_020952865.1	814	2018-08	environmental/other	Ireland: Northern region of ROI	NULL	NULL	cecal contents	Campylobacter jejuni	a38c13	3	3	NULL	blaOXA-184,gyrA_T86I=POINT,tet(O)	blaOXA-184,gyrA_T86I=POINT,tet(O)	0	NULL
GCA_003753525.1	607	2018-09	clinical	USA	NULL	NULL	stool	Campylobacter jejuni	PNUSAC006482	3	3	NULL	blaOXA-193,gyrA_T86I=POINT,tet(O)	blaOXA-193,gyrA_T86I=POINT,tet(O)	2	acr3,arsP
GCA_004807735.1	607	2018-09	clinical	USA	NULL	NULL	stool	Campylobacter jejuni	PNUSAC006152	3	3	NULL	blaOXA,gyrA_T86I=POINT,tet(O)=MISTRANSLATION	blaOXA,gyrA_T86I=POINT,tet(O)=MISTRANSLATION	2	acr3,arsP
GCA_004808435.1	7671	2018-09	clinical	USA	NULL	NULL	stool	Campylobacter jejuni	PNUSAC006194	4	4	NULL	blaOXA,blaOXA-184,gyrA_T86I=POINT,tet(O)	blaOXA,blaOXA-184,gyrA_T86I=POINT,tet(O)	2	acr3,arsP
GCA_004815415.1	1036	2018-09	clinical	USA	NULL	NULL	stool	Campylobacter jejuni	PNUSAC006385	3	3	NULL	blaOXA-193,gyrA_T86I=POINT,tet(O)	blaOXA-193,gyrA_T86I=POINT,tet(O)	2	acr3,arsP
GCA_007932455.1	-	2018-09	clinical	United Kingdom: United Kingdom	Homo sapiens	Not available	human	Campylobacter jejuni	619869	10	10	NULL	aad9=PARTIAL,aad9=PARTIAL_END_OF_CONTIG,aadE,ant(6)-Ia=PARTIAL,ant(6)-Ia=PARTIAL_END_OF_CONTIG,aph(3')-IIIa,blaOXA-193,gyrA_T86I=POINT,sat4,tet(O)	aad9=PARTIAL,aad9=PARTIAL_END_OF_CONTIG,aadE,ant(6)-Ia=PARTIAL,ant(6)-Ia=PARTIAL_END_OF_CONTIG,aph(3')-IIIa,blaOXA-193,gyrA_T86I=POINT,sat4,tet(O)	1	arsP
GCA_007934425.1	-	2018-09	clinical	United Kingdom: United Kingdom	Homo sapiens	Not available	human	Campylobacter jejuni	618373	6	6	NULL	ant(6)-Ia=PARTIAL,aph(3')-IIIa,blaOXA,gyrA_T86I=POINT,sat4,tet(O)	ant(6)-Ia=PARTIAL,aph(3')-IIIa,blaOXA,gyrA_T86I=POINT,sat4,tet(O)	1	acr3=PARTIAL
GCA_007936145.1	2149	2018-09	environmental/other	United Kingdom: United Kingdom	NULL	Not available	food	Campylobacter jejuni	606262	1	1	NULL	blaOXA-193	blaOXA-193	0	NULL
GCA_007936885.1	-	2018-09	clinical	United Kingdom: United Kingdom	Homo sapiens	Not available	human	Campylobacter jejuni	611484	4	4	NULL	50S_L22_A103V=POINT,blaOXA-594,gyrA_T86I=POINT,tet(O)	50S_L22_A103V=POINT,blaOXA-594,gyrA_T86I=POINT,tet(O)	2	acr3,arsP
GCA_007938105.1	-	2018-09	clinical	United Kingdom: United Kingdom	Homo sapiens	Not available	human	Campylobacter jejuni	611104	3	3	NULL	50S_L22_A103V=POINT,blaOXA-603,gyrA_T86I=POINT	50S_L22_A103V=POINT,blaOXA-603,gyrA_T86I=POINT	0	NULL
GCA_007938865.1	-	2018-09	environmental/other	United Kingdom: United Kingdom	NULL	Not available	food	Campylobacter jejuni	613112	3	3	NULL	blaOXA-184,blaOXA-193,tet(O)	blaOXA-184,blaOXA-193,tet(O)	1	acr3
GCA_007939645.1	-	2018-09	environmental/other	United Kingdom: United Kingdom	NULL	Not available	food	Campylobacter jejuni	613100	3	3	NULL	blaOXA-193,gyrA_T86I=POINT,tet(O)	blaOXA-193,gyrA_T86I=POINT,tet(O)	0	NULL
GCA_007939885.1	44	2018-09	environmental/other	United Kingdom: United Kingdom	NULL	Not available	food	Campylobacter jejuni	611084	3	3	NULL	blaOXA-193,gyrA_T86I=POINT,tet(O)	blaOXA-193,gyrA_T86I=POINT,tet(O)	0	NULL
GCA_007940005.1	450	2018-09	clinical	United Kingdom: United Kingdom	Homo sapiens	Not available	human	Campylobacter jejuni	605757	2	2	NULL	blaOXA,gyrA_T86I=POINT	blaOXA,gyrA_T86I=POINT	2	acr3,arsP
GCA_007941205.1	44	2018-09	environmental/other	United Kingdom: United Kingdom	NULL	Not available	food	Campylobacter jejuni	613104	3	3	NULL	blaOXA-193,gyrA_T86I=POINT,tet(O)	blaOXA-193,gyrA_T86I=POINT,tet(O)	0	NULL
GCA_007941525.1	273	2018-09	environmental/other	United Kingdom: United Kingdom	NULL	Not available	food	Campylobacter jejuni	605872	1	1	NULL	blaOXA-193	blaOXA-193	0	NULL
GCA_007942165.1	-	2018-09	environmental/other	United Kingdom: United Kingdom	NULL	Not available	food	Campylobacter jejuni	611080	2	2	NULL	blaOXA-184,tet(O)	blaOXA-184,tet(O)	2	acr3,arsP
GCA_007943665.1	44	2018-09	environmental/other	United Kingdom: United Kingdom	NULL	Not available	food	Campylobacter jejuni	613108	3	3	NULL	blaOXA-193,gyrA_T86I=POINT,tet(O)	blaOXA-193,gyrA_T86I=POINT,tet(O)	0	NULL
GCA_007944845.1	573	2018-09	environmental/other	United Kingdom: United Kingdom	NULL	Not available	food	Campylobacter jejuni	611089	3	3	NULL	blaOXA-184,gyrA_T86I=POINT,tet(O)	blaOXA-184,gyrA_T86I=POINT,tet(O)	0	NULL
GCA_007944885.1	44	2018-09	environmental/other	United Kingdom: United Kingdom	NULL	Not available	food	Campylobacter jejuni	611091	3	3	NULL	blaOXA-193,gyrA_T86I=POINT,tet(O)	blaOXA-193,gyrA_T86I=POINT,tet(O)	0	NULL
GCA_007945365.1	44	2018-09	clinical	United Kingdom: United Kingdom	Homo sapiens	Not available	human	Campylobacter jejuni	613070	3	3	NULL	blaOXA-193,gyrA_T86I=POINT,tet(O)	blaOXA-193,gyrA_T86I=POINT,tet(O)	0	NULL
GCA_007946685.1	-	2018-09	clinical	United Kingdom: United Kingdom	Homo sapiens	Not available	human	Campylobacter jejuni	604199	3	3	NULL	blaOXA,gyrA_T86I=POINT,tet(O)	blaOXA,gyrA_T86I=POINT,tet(O)	0	NULL
GCA_007947905.1	273	2018-09	clinical	United Kingdom: United Kingdom	Homo sapiens	Not available	human	Campylobacter jejuni	603385	1	1	NULL	blaOXA-193	blaOXA-193	0	NULL
GCA_007950165.1	-	2018-09	environmental/other	United Kingdom: United Kingdom	NULL	Not available	food	Campylobacter jejuni	611109	1	1	NULL	blaOXA-193	blaOXA-193	0	NULL
GCA_011724415.1	-	2018-09	clinical	United Kingdom: United Kingdom	Homo sapiens	Not available	human	Campylobacter jejuni	903836	6	6	NULL	ant(6)-Ia=PARTIAL,aph(3')-IIIa,blaOXA,gyrA_T86I=POINT,sat4,tet(O)	ant(6)-Ia=PARTIAL,aph(3')-IIIa,blaOXA,gyrA_T86I=POINT,sat4,tet(O)	1	acr3=PARTIAL
GCA_003747085.1	8051	2018-10	clinical	USA	NULL	NULL	stool	Campylobacter jejuni	PNUSAC006648	4	4	NULL	50S_L22_A103V=POINT,blaOXA-184,gyrA_T86I=POINT,tet(O)	50S_L22_A103V=POINT,blaOXA-184,gyrA_T86I=POINT,tet(O)	2	acr3,arsP
GCA_004252225.1	2109	2018-10	clinical	USA	NULL	NULL	stool	Campylobacter jejuni	PNUSAC006805	10	10	NULL	23S_A2075G=POINT,aad9,aadE,aph(2'')-Ih,aph(3')-IIIa,blaOXA-193,gyrA_T86I=POINT,sat4,tet(O),tet(O)=PARTIAL_END_OF_CONTIG	23S_A2075G=POINT,aad9,aadE,aph(2'')-Ih,aph(3')-IIIa,blaOXA-193,gyrA_T86I=POINT,sat4,tet(O),tet(O)=PARTIAL_END_OF_CONTIG	0	NULL
GCA_004820445.1	2109	2018-10	clinical	USA	NULL	NULL	stool	Campylobacter jejuni	PNUSAC006544	11	11	NULL	23S_A2075G=POINT,aad9,aad9=PARTIAL,aadE,aph(2'')-Ih,aph(3')-IIIa,blaOXA-193,gyrA_T86I=POINT,sat4,tet(O),tet(O)=PARTIAL_END_OF_CONTIG	23S_A2075G=POINT,aad9,aad9=PARTIAL,aadE,aph(2'')-Ih,aph(3')-IIIa,blaOXA-193,gyrA_T86I=POINT,sat4,tet(O),tet(O)=PARTIAL_END_OF_CONTIG	0	NULL
GCA_004823965.1	1304	2018-10	clinical	USA	NULL	NULL	stool	Campylobacter jejuni	PNUSAC006872	1	1	NULL	blaOXA	blaOXA	0	NULL
GCA_004824525.1	1036	2018-10	clinical	USA	NULL	NULL	stool	Campylobacter jejuni	PNUSAC006963	3	3	NULL	blaOXA-193,gyrA_T86I=POINT,tet(O)	blaOXA-193,gyrA_T86I=POINT,tet(O)	2	acr3,arsP
GCA_004825105.1	2988	2018-10	clinical	USA	NULL	NULL	stool	Campylobacter jejuni	PNUSAC006969	3	3	NULL	blaOXA-460,gyrA_T86I=POINT,tet(O/M/O)	blaOXA-460,gyrA_T86I=POINT,tet(O/M/O)	2	acr3,arsP
GCA_004827605.1	464	2018-10	clinical	USA	NULL	NULL	stool	Campylobacter jejuni	PNUSAC007051	4	4	NULL	50S_L22_A103V=POINT,blaOXA=MISTRANSLATION,gyrA_T86I=POINT,tet(O)	50S_L22_A103V=POINT,blaOXA=MISTRANSLATION,gyrA_T86I=POINT,tet(O)	2	acr3,arsP
GCA_007930135.1	8234	2018-10	environmental/other	United Kingdom: United Kingdom	NULL	Not available	food	Campylobacter jejuni	621402	3	3	NULL	blaOXA-184,gyrA_T86I=POINT,tet(O)	blaOXA-184,gyrA_T86I=POINT,tet(O)	1	acr3=PARTIAL
GCA_007932285.1	824	2018-10	clinical	United Kingdom: United Kingdom	Homo sapiens	Not available	human	Campylobacter jejuni	636279	2	2	NULL	50S_L22_A103V=POINT,gyrA_T86I=POINT	50S_L22_A103V=POINT,gyrA_T86I=POINT	0	NULL
GCA_007933135.1	44	2018-10	clinical	United Kingdom: United Kingdom	Homo sapiens	Not available	human	Campylobacter jejuni	620538	3	3	NULL	blaOXA-193,gyrA_T86I=POINT,tet(O)	blaOXA-193,gyrA_T86I=POINT,tet(O)	0	NULL
GCA_007935025.1	-	2018-10	clinical	United Kingdom: United Kingdom	Homo sapiens	Not available	human	Campylobacter jejuni	620509	1	1	NULL	blaOXA-193	blaOXA-193	0	NULL
GCA_007936725.1	573	2018-10	environmental/other	United Kingdom: United Kingdom	NULL	Not available	food	Campylobacter jejuni	621399	2	2	NULL	blaOXA-184,gyrA_T86I=POINT	blaOXA-184,gyrA_T86I=POINT	2	acr3,arsP
GCA_007937285.1	572	2018-10	environmental/other	United Kingdom: United Kingdom	NULL	Not available	other	Campylobacter jejuni	625760	2	2	NULL	blaOXA-193,gyrA_T86I=POINT	blaOXA-193,gyrA_T86I=POINT	0	NULL
GCA_007941125.1	61	2018-10	environmental/other	United Kingdom: United Kingdom	NULL	Not available	food	Campylobacter jejuni	629376	2	2	NULL	blaOXA-193,tet(O)	blaOXA-193,tet(O)	0	NULL
GCA_007904205.1	904	2018-11	environmental/other	United Kingdom: United Kingdom	NULL	Not available	food	Campylobacter jejuni	647852	3	3	NULL	blaOXA-184,gyrA_T86I=POINT,tet(O)	blaOXA-184,gyrA_T86I=POINT,tet(O)	2	acr3,arsP
GCA_007904765.1	572	2018-11	environmental/other	United Kingdom: United Kingdom	NULL	Not available	other	Campylobacter jejuni	648588	2	2	NULL	blaOXA-193,gyrA_T86I=POINT	blaOXA-193,gyrA_T86I=POINT	0	NULL
GCA_007920415.1	-	2018-11	environmental/other	United Kingdom: United Kingdom	NULL	Not available	food	Campylobacter jejuni	651025	3	3	NULL	blaOXA-184,gyrA_T86I=POINT,tet(O)	blaOXA-184,gyrA_T86I=POINT,tet(O)	2	acr3,arsP
GCA_007921135.1	573	2018-11	environmental/other	United Kingdom: United Kingdom	NULL	Not available	food	Campylobacter jejuni	641339	3	3	NULL	blaOXA-184,gyrA_T86I=POINT,tet(O)	blaOXA-184,gyrA_T86I=POINT,tet(O)	1	acr3
GCA_007921875.1	8234	2018-11	environmental/other	United Kingdom: United Kingdom	NULL	Not available	food	Campylobacter jejuni	646067	3	3	NULL	blaOXA-184,gyrA_T86I=POINT,tet(O)	blaOXA-184,gyrA_T86I=POINT,tet(O)	1	acr3=PARTIAL
GCA_014122885.1	7743	2018-11	environmental/other	United Kingdom: United Kingdom	NULL	Not available	food	Campylobacter jejuni	641358	2	2	NULL	blaOXA-185,gyrA_T86I=POINT	blaOXA-185,gyrA_T86I=POINT	1	arsP=PARTIAL
GCA_007904185.1	44	2018-12	clinical	United Kingdom: United Kingdom	Homo sapiens	Not available	human	Campylobacter jejuni	664940	3	3	NULL	blaOXA-193,gyrA_T86I=POINT,tet(O)	blaOXA-193,gyrA_T86I=POINT,tet(O)	0	NULL
GCA_007905645.1	573	2018-12	environmental/other	United Kingdom: United Kingdom	NULL	Not available	food	Campylobacter jejuni	656837	3	3	NULL	blaOXA=PARTIAL_END_OF_CONTIG,gyrA_T86I=POINT,tet(O)	blaOXA=PARTIAL_END_OF_CONTIG,gyrA_T86I=POINT,tet(O)	2	acr3=PARTIAL,arsP
GCA_007905745.1	-	2018-12	environmental/other	United Kingdom: United Kingdom	NULL	Not available	food	Campylobacter jejuni	657299	2	2	NULL	blaOXA-193,gyrA_T86I=POINT	blaOXA-193,gyrA_T86I=POINT	0	NULL
GCA_007906025.1	-	2018-12	environmental/other	United Kingdom: United Kingdom	NULL	Not available	food	Campylobacter jejuni	660486	2	2	NULL	blaOXA-184,tet(O)	blaOXA-184,tet(O)	1	acr3
GCA_007906225.1	573	2018-12	environmental/other	United Kingdom: United Kingdom	NULL	Not available	food	Campylobacter jejuni	662828	3	3	NULL	blaOXA-184,gyrA_T86I=POINT,tet(O)	blaOXA-184,gyrA_T86I=POINT,tet(O)	2	acr3,arsP
GCA_007920395.1	573	2018-12	environmental/other	United Kingdom: United Kingdom	NULL	Not available	food	Campylobacter jejuni	660488	3	3	NULL	blaOXA-184,gyrA_T86I=POINT,tet(O)	blaOXA-184,gyrA_T86I=POINT,tet(O)	1	acr3=PARTIAL
GCA_007929105.1	8552	2018-12	environmental/other	United Kingdom: United Kingdom	NULL	Not available	food	Campylobacter jejuni	660491	2	2	NULL	blaOXA-184,tet(O)	blaOXA-184,tet(O)	1	acr3
GCA_007940635.1	573	2018-12	environmental/other	United Kingdom: United Kingdom	NULL	Not available	food	Campylobacter jejuni	659445	3	3	NULL	blaOXA=PARTIAL_END_OF_CONTIG,blaOXA-184,tet(O)	blaOXA=PARTIAL_END_OF_CONTIG,blaOXA-184,tet(O)	0	NULL
GCA_012224905.1	-	2018-12	NULL	China:Zhejiang	NULL	NULL	chicken meat	Campylobacter jejuni	ZH006	10	10	NULL	23S_A2075G=POINT,aad9,aph(2'')-If,aph(3')-IIIa,blaOXA,fexA,gyrA_T86I=POINT,lnu(C),tet(L),tet(O/M/O)	23S_A2075G=POINT,aad9,aph(2'')-If,aph(3')-IIIa,blaOXA,fexA,gyrA_T86I=POINT,lnu(C),tet(L),tet(O/M/O)	1	acr3
GCA_012225065.1	-	2018-12	NULL	China:Zhejiang	NULL	NULL	chicken meat	Campylobacter jejuni	ZH003	10	10	NULL	23S_A2075G=POINT,aad9,aph(2'')-If,aph(3')-IIIa,blaOXA,fexA,gyrA_T86I=POINT,lnu(C),tet(L),tet(O/M/O)	23S_A2075G=POINT,aad9,aph(2'')-If,aph(3')-IIIa,blaOXA,fexA,gyrA_T86I=POINT,lnu(C),tet(L),tet(O/M/O)	1	acr3
GCA_014120845.1	8234	2018-12	environmental/other	United Kingdom: United Kingdom	NULL	Not available	food	Campylobacter jejuni	656836	4	4	NULL	blaOXA,blaOXA-184,gyrA_T86I=POINT,tet(O)	blaOXA,blaOXA-184,gyrA_T86I=POINT,tet(O)	1	acr3=PARTIAL
GCA_014121005.1	2211	2018-12	environmental/other	United Kingdom: United Kingdom	NULL	Not available	food	Campylobacter jejuni	655410	2	2	NULL	blaOXA-184,tet(O)	blaOXA-184,tet(O)	0	NULL
GCA_014122785.1	44	2018-12	environmental/other	United Kingdom: United Kingdom	NULL	Not available	food	Campylobacter jejuni	654038	3	3	NULL	blaOXA-193,gyrA_T86I=POINT,tet(O)	blaOXA-193,gyrA_T86I=POINT,tet(O)	0	NULL
GCA_014175035.1	573	2018-12	environmental/other	United Kingdom: United Kingdom	NULL	Not available	food	Campylobacter jejuni	654040	3	3	NULL	blaOXA-184,gyrA_T86I=POINT,tet(O)	blaOXA-184,gyrA_T86I=POINT,tet(O)	2	acr3,arsP
GCA_007904285.1	464	2019-01	clinical	United Kingdom: United Kingdom	Homo sapiens	Not available	human	Campylobacter jejuni	671469	4	4	NULL	50S_L22_A103V=POINT,blaOXA-193,gyrA_T86I=POINT,tet(O)	50S_L22_A103V=POINT,blaOXA-193,gyrA_T86I=POINT,tet(O)	2	acr3,arsP
GCA_007905965.1	464	2019-01	environmental/other	United Kingdom: United Kingdom	NULL	Not available	other	Campylobacter jejuni	678549	4	4	NULL	50S_L22_A103V=POINT,blaOXA-193,gyrA_T86I=POINT,tet(O)	50S_L22_A103V=POINT,blaOXA-193,gyrA_T86I=POINT,tet(O)	2	acr3,arsP
GCA_007921735.1	2135	2019-01	clinical	United Kingdom: United Kingdom	Homo sapiens	Not available	human	Campylobacter jejuni	669718	3	3	NULL	blaOXA-609,gyrA_T86I=POINT,tet(O)	blaOXA-609,gyrA_T86I=POINT,tet(O)	0	NULL
GCA_007922555.1	-	2019-01	clinical	United Kingdom: United Kingdom	Homo sapiens	Not available	human	Campylobacter jejuni	668730	3	3	NULL	blaOXA-193,gyrA_T86I=POINT,tet(O)	blaOXA-193,gyrA_T86I=POINT,tet(O)	0	NULL
GCA_007928505.1	464	2019-01	clinical	United Kingdom: United Kingdom	Homo sapiens	Not available	human	Campylobacter jejuni	671814	4	4	NULL	50S_L22_A103V=POINT,blaOXA-193,gyrA_T86I=POINT,tet(O)	50S_L22_A103V=POINT,blaOXA-193,gyrA_T86I=POINT,tet(O)	2	acr3,arsP
GCA_007929155.1	-	2019-01	clinical	United Kingdom: United Kingdom	Homo sapiens	Not available	human	Campylobacter jejuni	676398	9	9	NULL	23S_A2075G=POINT,aad9,aad9=PARTIAL,aadE,ant(6)-Ia=PARTIAL,aph(3')-IIIa,blaOXA-193,gyrA_T86I=POINT,tet(O)	23S_A2075G=POINT,aad9,aad9=PARTIAL,aadE,ant(6)-Ia=PARTIAL,aph(3')-IIIa,blaOXA-193,gyrA_T86I=POINT,tet(O)	2	acr3,arsP
GCA_012220765.1	-	2019-01	NULL	China:Zhejiang	NULL	NULL	duck meat	Campylobacter jejuni	ZS007	13	13	NULL	aad9=PARTIAL,aadE,aph(3')-IIIa,blaOXA,catA,catA13,fexA,gyrA_T86I=POINT,lnu(P),optrA,tet(L),tet(O)=PARTIAL,tet(O/M/O)	aad9=PARTIAL,aadE,aph(3')-IIIa,blaOXA,catA,catA13,fexA,gyrA_T86I=POINT,lnu(P),optrA,tet(L),tet(O)=PARTIAL,tet(O/M/O)	1	acr3=PARTIAL
GCA_012220945.1	-	2019-01	NULL	China:Zhejiang	NULL	NULL	duck meat	Campylobacter jejuni	ZS006	9	9	NULL	23S_A2075G=POINT,aad9,aph(2'')-If,aph(3')-IIIa,blaOXA,fexA,gyrA_T86I=POINT,tet(L),tet(O/M/O)	23S_A2075G=POINT,aad9,aph(2'')-If,aph(3')-IIIa,blaOXA,fexA,gyrA_T86I=POINT,tet(L),tet(O/M/O)	1	acr3
GCA_012224765.1	-	2019-01	NULL	China:Zhejiang	NULL	NULL	duck meat	Campylobacter jejuni	ZS004	6	6	NULL	blaOXA-631,catA,fexA,gyrA_T86I=POINT,tet(L),tet(O)	blaOXA-631,catA,fexA,gyrA_T86I=POINT,tet(L),tet(O)	1	acr3=PARTIAL
GCA_007896025.1	-	2019-02	clinical	United Kingdom: United Kingdom	Homo sapiens	Not available	human	Campylobacter jejuni	697405	8	8	NULL	23S_A2075G=POINT,aac(6')-Ie/aph(2'')-Ia,ant(6)-Ia=PARTIAL,aph(3')-IIIa,gyrA_T86I=POINT,lnu(C),sat4,tet(O/M/O)	23S_A2075G=POINT,aac(6')-Ie/aph(2'')-Ia,ant(6)-Ia=PARTIAL,aph(3')-IIIa,gyrA_T86I=POINT,lnu(C),sat4,tet(O/M/O)	0	NULL
GCA_007896295.1	-	2019-02	environmental/other	United Kingdom: United Kingdom	NULL	Not available	food	Campylobacter jejuni	704423	3	3	NULL	blaOXA-184,gyrA_T86I=POINT,tet(O)	blaOXA-184,gyrA_T86I=POINT,tet(O)	2	acr3,arsP
GCA_007899025.1	-	2019-02	environmental/other	United Kingdom: United Kingdom	NULL	Not available	food	Campylobacter jejuni	697562	2	2	NULL	blaOXA-185,gyrA_T86I=POINT	blaOXA-185,gyrA_T86I=POINT	1	arsP=PARTIAL
GCA_007901105.1	7743	2019-02	environmental/other	United Kingdom: United Kingdom	NULL	Not available	food	Campylobacter jejuni	686839	2	2	NULL	blaOXA-185,gyrA_T86I=POINT	blaOXA-185,gyrA_T86I=POINT	1	arsP=PARTIAL
GCA_007902165.1	573	2019-02	environmental/other	United Kingdom: United Kingdom	NULL	Not available	food	Campylobacter jejuni	686849	3	3	NULL	blaOXA-184,gyrA_T86I=POINT,tet(O)	blaOXA-184,gyrA_T86I=POINT,tet(O)	2	acr3,arsP
GCA_007904025.1	573	2019-02	environmental/other	United Kingdom: United Kingdom	NULL	Not available	food	Campylobacter jejuni	697728	3	3	NULL	blaOXA-184,gyrA_T86I=POINT,tet(O)	blaOXA-184,gyrA_T86I=POINT,tet(O)	2	acr3,arsP
GCA_007893125.1	8552	2019-03	environmental/other	United Kingdom: United Kingdom	NULL	Not available	food	Campylobacter jejuni	714731	2	2	NULL	blaOXA-184,tet(O)	blaOXA-184,tet(O)	0	NULL
GCA_007895305.1	44	2019-03	environmental/other	United Kingdom: United Kingdom	NULL	Not available	food	Campylobacter jejuni	704830	3	3	NULL	blaOXA-193,gyrA_T86I=POINT,tet(O)	blaOXA-193,gyrA_T86I=POINT,tet(O)	0	NULL
GCA_007897985.1	-	2019-03	environmental/other	United Kingdom: United Kingdom	NULL	Not available	food	Campylobacter jejuni	714730	3	3	NULL	blaOXA-184,gyrA_T86I=POINT,tet(O)	blaOXA-184,gyrA_T86I=POINT,tet(O)	2	acr3=PARTIAL,arsP
GCA_007899245.1	2258	2019-03	environmental/other	United Kingdom: United Kingdom	NULL	Not available	food	Campylobacter jejuni	714725	1	1	NULL	blaOXA-193	blaOXA-193	1	arsP=MISTRANSLATION
GCA_007899965.1	44	2019-03	environmental/other	United Kingdom: United Kingdom	NULL	Not available	food	Campylobacter jejuni	708261	4	4	NULL	blaOXA,blaOXA-193,gyrA_T86I=POINT,tet(O)	blaOXA,blaOXA-193,gyrA_T86I=POINT,tet(O)	0	NULL
GCA_007900885.1	2258	2019-03	environmental/other	United Kingdom: United Kingdom	NULL	Not available	food	Campylobacter jejuni	716109	1	1	NULL	blaOXA-193	blaOXA-193	1	arsP=MISTRANSLATION
GCA_007901865.1	573	2019-03	environmental/other	United Kingdom: United Kingdom	NULL	Not available	food	Campylobacter jejuni	716122	3	3	NULL	blaOXA-184,gyrA_T86I=POINT,tet(O)	blaOXA-184,gyrA_T86I=POINT,tet(O)	2	acr3=PARTIAL,arsP
GCA_007902045.1	-	2019-03	clinical	United Kingdom: United Kingdom	Homo sapiens	Not available	human	Campylobacter jejuni	708179	4	4	NULL	23S_A2074C=POINT,blaOXA-609,gyrA_T86I=POINT,tet(O)	23S_A2074C=POINT,blaOXA-609,gyrA_T86I=POINT,tet(O)	0	NULL
GCA_007902185.1	2258	2019-03	environmental/other	United Kingdom: United Kingdom	NULL	Not available	food	Campylobacter jejuni	712562	1	1	NULL	blaOXA-193	blaOXA-193	1	arsP=MISTRANSLATION
GCA_011724935.1	44	2019-03	environmental/other	United Kingdom: United Kingdom	NULL	Not available	food	Campylobacter jejuni	903848	3	3	NULL	blaOXA-193,gyrA_T86I=POINT,tet(O)	blaOXA-193,gyrA_T86I=POINT,tet(O)	0	NULL
GCA_007895325.1	-	2019-04	environmental/other	United Kingdom: United Kingdom	NULL	Not available	food	Campylobacter jejuni	735613	2	2	NULL	blaOXA-184,tet(O)	blaOXA-184,tet(O)	0	NULL
GCA_007895765.1	44	2019-04	environmental/other	United Kingdom: United Kingdom	NULL	Not available	food	Campylobacter jejuni	735608	3	3	NULL	blaOXA-193,gyrA_T86I=POINT,tet(O)	blaOXA-193,gyrA_T86I=POINT,tet(O)	0	NULL
GCA_007896205.1	-	2019-04	environmental/other	United Kingdom: United Kingdom	NULL	Not available	food	Campylobacter jejuni	735619	2	2	NULL	blaOXA-185,gyrA_T86I=POINT	blaOXA-185,gyrA_T86I=POINT	1	arsP=PARTIAL
GCA_007897265.1	573	2019-04	environmental/other	United Kingdom: United Kingdom	NULL	Not available	food	Campylobacter jejuni	735606	3	3	NULL	blaOXA-184,gyrA_T86I=POINT,tet(O)	blaOXA-184,gyrA_T86I=POINT,tet(O)	2	acr3=PARTIAL,arsP
GCA_007897445.1	-	2019-04	environmental/other	United Kingdom: United Kingdom	NULL	Not available	food	Campylobacter jejuni	735604	2	2	NULL	blaOXA-185,gyrA_T86I=POINT	blaOXA-185,gyrA_T86I=POINT	1	arsP=PARTIAL
GCA_007900005.1	7743	2019-04	environmental/other	United Kingdom: United Kingdom	NULL	Not available	food	Campylobacter jejuni	728864	2	2	NULL	blaOXA-185,gyrA_T86I=POINT	blaOXA-185,gyrA_T86I=POINT	1	arsP=PARTIAL
GCA_007901045.1	-	2019-04	environmental/other	United Kingdom: United Kingdom	NULL	Not available	food	Campylobacter jejuni	728415	2	2	NULL	blaOXA-185,gyrA_T86I=POINT	blaOXA-185,gyrA_T86I=POINT	1	arsP=PARTIAL
GCA_007902125.1	-	2019-04	environmental/other	United Kingdom: United Kingdom	NULL	Not available	food	Campylobacter jejuni	735925	2	2	NULL	blaOXA-185,gyrA_T86I=POINT	blaOXA-185,gyrA_T86I=POINT	1	arsP=PARTIAL
GCA_007903445.1	573	2019-04	environmental/other	United Kingdom: United Kingdom	NULL	Not available	food	Campylobacter jejuni	724679	4	4	NULL	blaOXA,blaOXA-184,gyrA_T86I=POINT,tet(O)	blaOXA,blaOXA-184,gyrA_T86I=POINT,tet(O)	0	NULL
GCA_007895165.1	573	2019-05	environmental/other	United Kingdom: United Kingdom	NULL	Not available	food	Campylobacter jejuni	742550	2	2	NULL	blaOXA-184,gyrA_T86I=POINT	blaOXA-184,gyrA_T86I=POINT	2	acr3,arsP
GCA_007904045.1	44	2019-05	environmental/other	United Kingdom: United Kingdom	NULL	Not available	food	Campylobacter jejuni	751329	3	3	NULL	blaOXA-193,gyrA_T86I=POINT,tet(O)	blaOXA-193,gyrA_T86I=POINT,tet(O)	0	NULL
GCA_007895865.1	-	2019-06	environmental/other	United Kingdom: United Kingdom	NULL	Not available	food	Campylobacter jejuni	765167	2	2	NULL	gyrA_T86I=POINT,tet(O)	gyrA_T86I=POINT,tet(O)	1	arsP
GCA_007897805.1	-	2019-06	clinical	United Kingdom: United Kingdom	Homo sapiens	Not available	human	Campylobacter jejuni	773639	6	6	NULL	ant(6)=HMM,aph(3')-IIIa,blaOXA-632,gyrA_T86I=POINT,sat4,tet(O)	ant(6)=HMM,aph(3')-IIIa,blaOXA-632,gyrA_T86I=POINT,sat4,tet(O)	1	acr3=MISTRANSLATION
GCA_007900685.1	-	2019-06	environmental/other	United Kingdom: United Kingdom	NULL	Not available	other	Campylobacter jejuni	770111	3	3	NULL	blaOXA-193,gyrA_T86A=POINT,tet(O)	blaOXA-193,gyrA_T86A=POINT,tet(O)	1	arsP=PARTIAL
GCA_007901705.1	2149	2019-06	clinical	United Kingdom: United Kingdom	Homo sapiens	Not available	human	Campylobacter jejuni	763578	1	1	NULL	blaOXA-193	blaOXA-193	0	NULL
GCA_007902605.1	-	2019-06	environmental/other	United Kingdom: United Kingdom	NULL	Not available	food	Campylobacter jejuni	769207	1	1	NULL	blaOXA-184	blaOXA-184	0	NULL
GCA_014117735.1	-	2019-06	NULL	China:Henan	chicken	NULL	cloacal swab	Campylobacter jejuni	C1922C63	9	9	NULL	23S_A2075G=POINT,aad9=PARTIAL,aadE,aph(2'')-If,aph(3')-IIIa,blaOXA,gyrA_T86I=POINT,lnu(C),tet(O/M/O)=PARTIAL_END_OF_CONTIG	23S_A2075G=POINT,aad9=PARTIAL,aadE,aph(2'')-If,aph(3')-IIIa,blaOXA,gyrA_T86I=POINT,lnu(C),tet(O/M/O)=PARTIAL_END_OF_CONTIG	1	acr3
GCA_014243325.1	-	2019-06	NULL	China:Henan	Chicken	NULL	cloacal swab	Campylobacter jejuni	C1922C71	8	8	NULL	aad9,aadE,aph(2'')-If,aph(3')-IIIa,blaOXA,gyrA_T86I=POINT,lnu(C),tet(O/M/O)=PARTIAL_END_OF_CONTIG	aad9,aadE,aph(2'')-If,aph(3')-IIIa,blaOXA,gyrA_T86I=POINT,lnu(C),tet(O/M/O)=PARTIAL_END_OF_CONTIG	1	acr3
GCA_014243405.1	-	2019-06	NULL	China:Henan	Chicken	NULL	cloacal swab	Campylobacter jejuni	C1922C62	9	9	NULL	aad9=PARTIAL,aadE,aph(2'')-If,aph(3')-IIIa,blaOXA,catA13,gyrA_T86I=POINT,lnu(C),tet(O/M/O)=PARTIAL_END_OF_CONTIG	aad9=PARTIAL,aadE,aph(2'')-If,aph(3')-IIIa,blaOXA,catA13,gyrA_T86I=POINT,lnu(C),tet(O/M/O)=PARTIAL_END_OF_CONTIG	1	acr3
GCA_014243455.1	4258	2019-06	NULL	China:Henan	Chicken	NULL	cloacal swab	Campylobacter jejuni	C1922C61	7	7	NULL	50S_L22_A103V=POINT,aadE=PARTIAL_END_OF_CONTIG,aph(3')-IIIa,blaOXA,blaOXA=PARTIAL_END_OF_CONTIG,gyrA_T86I=POINT,tet(O)	50S_L22_A103V=POINT,aadE=PARTIAL_END_OF_CONTIG,aph(3')-IIIa,blaOXA,blaOXA=PARTIAL_END_OF_CONTIG,gyrA_T86I=POINT,tet(O)	2	acr3,arsP
GCA_014252915.1	-	2019-06	NULL	China:Henan	chicken	NULL	cloacal swab	Campylobacter jejuni	C1922C65	9	9	NULL	aad9,aadE=PARTIAL_END_OF_CONTIG,aph(2'')-If,aph(3')-IIIa,blaOXA,blaOXA=PARTIAL_END_OF_CONTIG,gyrA_T86I=POINT,lnu(C),tet(O/M/O)	aad9,aadE=PARTIAL_END_OF_CONTIG,aph(2'')-If,aph(3')-IIIa,blaOXA,blaOXA=PARTIAL_END_OF_CONTIG,gyrA_T86I=POINT,lnu(C),tet(O/M/O)	1	acr3
GCA_007896105.1	-	2019-07	clinical	United Kingdom: United Kingdom	Homo sapiens	Not available	human	Campylobacter jejuni	777328	3	3	NULL	blaOXA,gyrA_T86I=POINT,tet(O)	blaOXA,gyrA_T86I=POINT,tet(O)	1	acr3=PARTIAL
GCA_007899925.1	-	2019-07	environmental/other	United Kingdom: United Kingdom	NULL	Not available	food	Campylobacter jejuni	772937	3	3	NULL	blaOXA-184,lnu(C),tet(O/W/32/O)	blaOXA-184,lnu(C),tet(O/W/32/O)	2	acr3=PARTIAL,arsP
GCA_010320485.1	-	2019-07	environmental/other	United Kingdom: United Kingdom	NULL	Not available	food	Campylobacter jejuni	785924	3	3	NULL	blaOXA-465,gyrA_T86I=POINT,tet(O)	blaOXA-465,gyrA_T86I=POINT,tet(O)	0	NULL
GCA_010336545.1	8234	2019-07	environmental/other	United Kingdom: United Kingdom	NULL	Not available	food	Campylobacter jejuni	785054	2	2	NULL	blaOXA-184,tet(O)	blaOXA-184,tet(O)	1	acr3=PARTIAL
GCA_008241125.1	5805	2019-08	environmental/other	United Kingdom: United Kingdom	NULL	Not available	food	Campylobacter jejuni	790518	3	3	NULL	50S_L22_A103V=POINT,blaOXA-193,tet(O)	50S_L22_A103V=POINT,blaOXA-193,tet(O)	2	acr3,arsP
GCA_008295375.1	-	2019-08	environmental/other	United Kingdom: United Kingdom	NULL	Not available	food	Campylobacter jejuni	790027	2	2	NULL	blaOXA-193,gyrA_T86I=POINT	blaOXA-193,gyrA_T86I=POINT	0	NULL
GCA_013505575.1	3102	2019-08	environmental/other	USA:CA	NULL	NULL	chicken whole cut	Campylobacter jejuni	19CA08CB12-C1	3	3	azithromycin=S,ciprofloxacin=R,clindamycin=S,erythromycin=S,florfenicol=S,gentamicin=S,nalidixic acid=R,tetracycline=R	blaOXA-193,gyrA_T86I=POINT,tet(O)	blaOXA-193,gyrA_T86I=POINT,tet(O)	1	arsP
GCA_012405005.1	-	2019-09	environmental/other	United Kingdom: United Kingdom	NULL	Not available	food	Campylobacter jejuni	816404	3	3	NULL	blaOXA,gyrA_T86I=POINT,tet(O)	blaOXA,gyrA_T86I=POINT,tet(O)	1	acr3
GCA_012412885.1	-	2019-09	environmental/other	United Kingdom: United Kingdom	NULL	Not available	food	Campylobacter jejuni	816409	3	3	NULL	blaOXA-184,gyrA_T86I=POINT,tet(O)	blaOXA-184,gyrA_T86I=POINT,tet(O)	2	acr3=PARTIAL,arsP
GCA_009479485.1	2927	2019-10	clinical	United Kingdom: United Kingdom	Homo sapiens	Not available	human	Campylobacter jejuni	828281	4	4	NULL	50S_L22_A103V=POINT,blaOXA-193,gyrA_T86I=POINT,tet(O)	50S_L22_A103V=POINT,blaOXA-193,gyrA_T86I=POINT,tet(O)	0	NULL
GCA_010298245.1	-	2019-10	environmental/other	United Kingdom: United Kingdom	NULL	Not available	food	Campylobacter jejuni	834342	3	3	NULL	blaOXA-184,gyrA_T86I=POINT,tet(O)	blaOXA-184,gyrA_T86I=POINT,tet(O)	1	acr3=PARTIAL
GCA_014305275.1	1036	2019-10	clinical	Peru:Loreto, Peruvian Amazon, Santo Tomas	Canis lupus familiaris	carrier	NULL	Campylobacter jejuni	Dog014	6	6	NULL	aad9,aadE,aph(3')-IIIa,blaOXA-193,gyrA_T86I=POINT,tet(O)=PARTIAL_END_OF_CONTIG	aad9,aadE,aph(3')-IIIa,blaOXA-193,gyrA_T86I=POINT,tet(O)=PARTIAL_END_OF_CONTIG	1	arsP
GCA_014305315.1	1036	2019-10	clinical	Peru:Loreto, Peruvian Amazon, Santo Tomas	Canis lupus familiaris	carrier	NULL	Campylobacter jejuni subsp. jejuni	Dog015	6	6	NULL	aad9,aadE,aph(3')-IIIa,blaOXA-193,gyrA_T86I=POINT,tet(O)=PARTIAL_END_OF_CONTIG	aad9,aadE,aph(3')-IIIa,blaOXA-193,gyrA_T86I=POINT,tet(O)=PARTIAL_END_OF_CONTIG	1	arsP
GCA_014305325.1	8741	2019-10	clinical	Peru:Loreto, Peruvian Amazon, Santo Tomas	Gallus gallus	carrier	NULL	Campylobacter jejuni subsp. jejuni	Chick018	2	2	NULL	blaOXA-193,gyrA_T86I=POINT	blaOXA-193,gyrA_T86I=POINT	1	arsP
GCA_014305335.1	-	2019-10	clinical	Peru:Loreto, Peruvian Amazon, Santo Tomas	Canis lupus familiaris	carrier	NULL	Campylobacter jejuni subsp. jejuni	Dog017	6	6	NULL	aad9,aadE,aph(3')-IIIa,blaOXA-193,gyrA_T86I=POINT,tet(O)=PARTIAL_END_OF_CONTIG	aad9,aadE,aph(3')-IIIa,blaOXA-193,gyrA_T86I=POINT,tet(O)=PARTIAL_END_OF_CONTIG	1	arsP
GCA_014305385.1	8741	2019-10	clinical	Peru:Loreto, Peruvian Amazon, Santo Tomas	Gallus gallus	carrier	NULL	Campylobacter jejuni subsp. jejuni	Chick019	2	2	NULL	blaOXA-193,gyrA_T86I=POINT	blaOXA-193,gyrA_T86I=POINT	1	arsP
GCA_014305415.1	8741	2019-10	clinical	Peru:Loreto, Peruvian Amazon, Santo Tomas	Gallus gallus	carrier	NULL	Campylobacter jejuni subsp. jejuni	Chick020	2	2	NULL	blaOXA-193,gyrA_T86I=POINT	blaOXA-193,gyrA_T86I=POINT	1	arsP
GCA_018169175.1	-	2019-10	NULL	China:Fujian	NULL	NULL	anal swab	Campylobacter jejuni	CC19PF050	12	12	NULL	23S_A2075G=POINT,aac(6')-Ie/aph(2'')-Ia,aph(2'')-If,aph(3')-IIIa=PARTIAL_END_OF_CONTIG,blaOXA-465,catA,catA13,fexA,gyrA_T86I=POINT,optrA,tet(L),tet(O/M/O)	23S_A2075G=POINT,aac(6')-Ie/aph(2'')-Ia,aph(2'')-If,aph(3')-IIIa=PARTIAL_END_OF_CONTIG,blaOXA-465,catA,catA13,fexA,gyrA_T86I=POINT,optrA,tet(L),tet(O/M/O)	1	acr3=PARTIAL
GCA_018176755.1	-	2019-10	NULL	China:Fujian	NULL	NULL	anal swab	Campylobacter jejuni	CC19PF065	12	12	NULL	23S_A2075G=POINT,aac(6')-Ie/aph(2'')-Ia,aph(2'')-If,aph(3')-IIIa,blaOXA-465,catA,catA13,fexA,gyrA_T86I=POINT,optrA,tet(L),tet(O/M/O)	23S_A2075G=POINT,aac(6')-Ie/aph(2'')-Ia,aph(2'')-If,aph(3')-IIIa,blaOXA-465,catA,catA13,fexA,gyrA_T86I=POINT,optrA,tet(L),tet(O/M/O)	1	acr3=PARTIAL
GCA_010214195.1	44	2019-11	environmental/other	United Kingdom: United Kingdom	NULL	Not available	food	Campylobacter jejuni	839954	2	2	NULL	blaOXA-193,gyrA_T86I=POINT	blaOXA-193,gyrA_T86I=POINT	0	NULL
GCA_010214275.1	8234	2019-11	environmental/other	United Kingdom: United Kingdom	NULL	Not available	food	Campylobacter jejuni	842027	3	3	NULL	blaOXA-184,gyrA_T86I=POINT,tet(O)	blaOXA-184,gyrA_T86I=POINT,tet(O)	1	acr3=PARTIAL
GCA_010276895.1	44	2019-11	environmental/other	United Kingdom: United Kingdom	NULL	Not available	food	Campylobacter jejuni	845749	3	3	NULL	blaOXA-193,gyrA_T86I=POINT,tet(O)	blaOXA-193,gyrA_T86I=POINT,tet(O)	0	NULL
GCA_010010945.1	-	2019-12	environmental/other	United Kingdom: United Kingdom	NULL	Not available	food	Campylobacter jejuni	862980	2	2	NULL	blaOXA-184,tet(O)	blaOXA-184,tet(O)	0	NULL
GCA_010221635.1	-	2019-12	environmental/other	United Kingdom: United Kingdom	NULL	Not available	food	Campylobacter jejuni	855594	2	2	NULL	blaOXA-193,gyrA_T86I=POINT	blaOXA-193,gyrA_T86I=POINT	0	NULL
GCA_010228175.1	-	2019-12	environmental/other	United Kingdom: United Kingdom	NULL	Not available	food	Campylobacter jejuni	862978	2	2	NULL	blaOXA-193,gyrA_T86I=POINT	blaOXA-193,gyrA_T86I=POINT	0	NULL
GCA_010280505.1	464	2019-12	environmental/other	United Kingdom: United Kingdom	NULL	Not available	food	Campylobacter jejuni	857188	4	4	NULL	50S_L22_A103V=POINT,blaOXA-193,gyrA_T86I=POINT,tet(O)	50S_L22_A103V=POINT,blaOXA-193,gyrA_T86I=POINT,tet(O)	2	acr3,arsP
GCA_027859735.1	3728	2019-12	NULL	China	dog	NULL	not collected	Campylobacter jejuni	FD546.2	3	3	NULL	blaOXA-193,gyrA_T86I=POINT,tet(O/M/O)	blaOXA-193,gyrA_T86I=POINT,tet(O/M/O)	1	arsP
GCA_027859855.1	4108	2019-12	NULL	China	cat	NULL	not collected	Campylobacter jejuni	FD450.1	4	4	NULL	50S_L22_A103V=POINT,blaOXA-193,gyrA_T86I=POINT,tet(O/M/O)	50S_L22_A103V=POINT,blaOXA-193,gyrA_T86I=POINT,tet(O/M/O)	2	acr3,arsP
GCA_027860695.1	-	2019-12	NULL	China	cat	NULL	not collected	Campylobacter jejuni	FD472	3	3	NULL	blaOXA-193,gyrA_T86I=POINT,tet(O)	blaOXA-193,gyrA_T86I=POINT,tet(O)	0	NULL
GCA_011068535.1	-	2020-01	environmental/other	United Kingdom: United Kingdom	NULL	Not available	food	Campylobacter jejuni	879987	3	3	NULL	blaOXA-185,gyrA_T86I=POINT,tet(O)	blaOXA-185,gyrA_T86I=POINT,tet(O)	1	arsP=PARTIAL
GCA_011008435.1	7743	2020-02	environmental/other	United Kingdom: United Kingdom	NULL	Not available	food	Campylobacter jejuni	886607	2	2	NULL	blaOXA-185,gyrA_T86I=POINT	blaOXA-185,gyrA_T86I=POINT	1	arsP=PARTIAL
GCA_011068595.1	44	2020-02	environmental/other	United Kingdom: United Kingdom	NULL	Not available	food	Campylobacter jejuni	886733	3	3	NULL	blaOXA-193,gyrA_T86I=POINT,tet(O)	blaOXA-193,gyrA_T86I=POINT,tet(O)	0	NULL
GCA_011068955.1	7743	2020-02	environmental/other	United Kingdom: United Kingdom	NULL	Not available	food	Campylobacter jejuni	886724	2	2	NULL	blaOXA-185,gyrA_T86I=POINT	blaOXA-185,gyrA_T86I=POINT	1	arsP=PARTIAL
GCA_011721435.1	7743	2020-02	environmental/other	United Kingdom: United Kingdom	NULL	Not available	food	Campylobacter jejuni	898787	3	3	NULL	blaOXA,blaOXA-185,gyrA_T86I=POINT	blaOXA,blaOXA-185,gyrA_T86I=POINT	0	NULL
GCA_011723195.1	573	2020-02	environmental/other	United Kingdom: United Kingdom	NULL	Not available	food	Campylobacter jejuni	898786	2	2	NULL	blaOXA-184,tet(O)	blaOXA-184,tet(O)	0	NULL
GCA_011725315.1	-	2020-03	clinical	United Kingdom: United Kingdom	Homo sapiens	Not available	human	Campylobacter jejuni	904754	4	4	NULL	50S_L22_A103V=POINT,blaOXA-193,gyrA_T86I=POINT,tet(O)	50S_L22_A103V=POINT,blaOXA-193,gyrA_T86I=POINT,tet(O)	2	acr3,arsP
GCA_011736105.1	8395	2020-03	clinical	United Kingdom: United Kingdom	Homo sapiens	Not available	human	Campylobacter jejuni	908609	2	2	NULL	blaOXA-184,tet(O)	blaOXA-184,tet(O)	2	acr3,arsP
GCA_011736175.1	3895	2020-03	clinical	United Kingdom: United Kingdom	Homo sapiens	Not available	human	Campylobacter jejuni	908610	3	3	NULL	blaOXA-184,gyrA_T86I=POINT,tet(O)	blaOXA-184,gyrA_T86I=POINT,tet(O)	1	acr3
GCA_021363515.1	3611	2020-09	NULL	China:Zhejiang	poultry	NULL	caecum	Campylobacter jejuni	CJJD2010035	4	4	NULL	50S_L22_A103V=POINT,blaOXA-193,gyrA_T86V=POINT,tet(O/M/O)	50S_L22_A103V=POINT,blaOXA-193,gyrA_T86V=POINT,tet(O/M/O)	2	acr3,arsP
GCA_021363715.1	6607	2020-09	NULL	China:Zhejiang	poultry	NULL	feces	Campylobacter jejuni	CJHN2011003	4	4	NULL	50S_L22_A103V=POINT,blaOXA-193,gyrA_T86I=POINT,tet(O/M/O)	50S_L22_A103V=POINT,blaOXA-193,gyrA_T86I=POINT,tet(O/M/O)	2	acr3,arsP
GCA_022465355.1	5191	2020-09	NULL	China:Zhejiang	poultry	NULL	caecum	Campylobacter coli	CCJD2010045	11	11	NULL	23S_A2075G=POINT,aad9=PARTIAL,aadE,aph(2'')-If,aph(3')-IIIa,blaOXA-193,catA13,fexA,gyrA_T86I=POINT,rpsL_K43R=POINT,tet(L)	23S_A2075G=POINT,aad9=PARTIAL,aadE,aph(2'')-If,aph(3')-IIIa,blaOXA-193,catA13,fexA,gyrA_T86I=POINT,rpsL_K43R=POINT,tet(L)	1	acr3
GCA_022465515.1	2637	2020-09	NULL	China:Zhejiang	poultry	NULL	caecum	Campylobacter coli	CCJD2010034	7	7	NULL	23S_A2075G=POINT,aac(6')-Ie/aph(2'')-Ia,aad9,aadE,aph(3')-IIIa,blaOXA-193,gyrA_T86I=POINT	23S_A2075G=POINT,aac(6')-Ie/aph(2'')-Ia,aad9,aadE,aph(3')-IIIa,blaOXA-193,gyrA_T86I=POINT	0	NULL
GCA_022465545.1	-	2020-09	NULL	China:Zhejiang	poultry	NULL	caecum	Campylobacter coli	CCJD2010031	8	8	NULL	50S_L22_A103V=POINT,aad9=PARTIAL,aadE,aph(3')-IIIa,blaOXA-489,erm(B),gyrA_T86I=POINT,tet(O)	50S_L22_A103V=POINT,aad9=PARTIAL,aadE,aph(3')-IIIa,blaOXA-489,erm(B),gyrA_T86I=POINT,tet(O)	0	NULL
GCA_022465645.1	-	2020-09	NULL	China:Zhejiang	poultry	NULL	caecum	Campylobacter coli	CCJD2010029	6	6	NULL	50S_L22_A103V=POINT,aph(2'')-If,blaOXA-193,gyrA_T86I=POINT,rpsL_K43R=POINT,tet(O)	50S_L22_A103V=POINT,aph(2'')-If,blaOXA-193,gyrA_T86I=POINT,rpsL_K43R=POINT,tet(O)	0	NULL
GCA_022465685.1	2637	2020-09	NULL	China:Zhejiang	poultry	NULL	caecum	Campylobacter coli	CCJD2010030	8	8	NULL	23S_A2075G=POINT,aac(6')-Ie/aph(2'')-Ia,aad9,aadE,aph(3')-IIIa,blaOXA-193,gyrA_T86I=POINT,tet(O)=PARTIAL_END_OF_CONTIG	23S_A2075G=POINT,aac(6')-Ie/aph(2'')-Ia,aad9,aadE,aph(3')-IIIa,blaOXA-193,gyrA_T86I=POINT,tet(O)=PARTIAL_END_OF_CONTIG	0	NULL
GCA_022465925.1	-	2020-09	NULL	China:Zhejiang	poultry	NULL	meat	Campylobacter jejuni	CJSX2009001	3	3	NULL	50S_L22_A103V=POINT,blaOXA-193,gyrA_T86I=POINT	50S_L22_A103V=POINT,blaOXA-193,gyrA_T86I=POINT	2	acr3,arsP
GCA_022465955.1	6494	2020-09	NULL	China:Zhejiang	poultry	NULL	meat	Campylobacter jejuni	CJSX2009003	4	4	NULL	50S_L22_A103V=POINT,blaOXA-193,gyrA_T86I=POINT,tet(O/M/O)	50S_L22_A103V=POINT,blaOXA-193,gyrA_T86I=POINT,tet(O/M/O)	1	arsP
GCA_022465965.1	6494	2020-09	NULL	China:Zhejiang	poultry	NULL	meat	Campylobacter jejuni	CJSX2009002	4	4	NULL	50S_L22_A103V=POINT,blaOXA-193,gyrA_T86I=POINT,tet(O/M/O)	50S_L22_A103V=POINT,blaOXA-193,gyrA_T86I=POINT,tet(O/M/O)	1	arsP
GCA_022466035.1	-	2020-09	NULL	China:Zhejiang	poultry	NULL	caecum	Campylobacter jejuni	CJJD2010025	4	4	NULL	blaOXA,gyrA_T86I=POINT,rpsL_K43R=POINT,tet(O)	blaOXA,gyrA_T86I=POINT,rpsL_K43R=POINT,tet(O)	1	arsP
GCA_022466045.1	8880	2020-09	NULL	China:Zhejiang	poultry	NULL	caecum	Campylobacter jejuni	CJJD2010026	4	4	NULL	50S_L22_A103V=POINT,blaOXA-184,gyrA_T86I=POINT,tet(O)	50S_L22_A103V=POINT,blaOXA-184,gyrA_T86I=POINT,tet(O)	2	acr3,arsP
GCA_022466065.1	8880	2020-09	NULL	China:Zhejiang	poultry	NULL	caecum	Campylobacter jejuni	CJJD2010023	4	4	NULL	50S_L22_A103V=POINT,blaOXA-184,gyrA_T86I=POINT,tet(O)	50S_L22_A103V=POINT,blaOXA-184,gyrA_T86I=POINT,tet(O)	2	acr3,arsP
GCA_022466085.1	1811	2020-09	NULL	China:Zhejiang	poultry	NULL	caecum	Campylobacter jejuni	CJJD2010024	3	3	NULL	blaOXA-591,gyrA_T86I=POINT,tet(O)	blaOXA-591,gyrA_T86I=POINT,tet(O)	1	arsP
GCA_022466115.1	8880	2020-09	NULL	China:Zhejiang	poultry	NULL	caecum	Campylobacter jejuni	CJJD2010022	4	4	NULL	50S_L22_A103V=POINT,blaOXA-184,gyrA_T86I=POINT,tet(O)	50S_L22_A103V=POINT,blaOXA-184,gyrA_T86I=POINT,tet(O)	2	acr3,arsP
GCA_022466135.1	8880	2020-09	NULL	China:Zhejiang	poultry	NULL	caecum	Campylobacter jejuni	CJJD2010021	4	4	NULL	50S_L22_A103V=POINT,blaOXA-184,gyrA_T86I=POINT,tet(O)	50S_L22_A103V=POINT,blaOXA-184,gyrA_T86I=POINT,tet(O)	2	acr3,arsP
GCA_022466155.1	8880	2020-09	NULL	China:Zhejiang	poultry	NULL	caecum	Campylobacter jejuni	CJJD2010020	4	4	NULL	50S_L22_A103V=POINT,blaOXA-184,gyrA_T86I=POINT,tet(O)	50S_L22_A103V=POINT,blaOXA-184,gyrA_T86I=POINT,tet(O)	2	acr3,arsP
GCA_022466165.1	8880	2020-09	NULL	China:Zhejiang	poultry	NULL	caecum	Campylobacter jejuni	CJJD2010019	4	4	NULL	50S_L22_A103V=POINT,blaOXA-184,gyrA_T86I=POINT,tet(O)=PARTIAL_END_OF_CONTIG	50S_L22_A103V=POINT,blaOXA-184,gyrA_T86I=POINT,tet(O)=PARTIAL_END_OF_CONTIG	2	acr3,arsP
GCA_022466195.1	-	2020-09	NULL	China:Zhejiang	poultry	NULL	caecum	Campylobacter jejuni	CJJD2010017	3	3	NULL	blaOXA,gyrA_T86I=POINT,tet(O/M/O)	blaOXA,gyrA_T86I=POINT,tet(O/M/O)	2	acr3,arsP
GCA_022466235.1	3611	2020-09	NULL	China:Zhejiang	poultry	NULL	caecum	Campylobacter jejuni	CJJD2010018	4	4	NULL	50S_L22_A103V=POINT,blaOXA-193,gyrA_T86V=POINT,tet(O/M/O)	50S_L22_A103V=POINT,blaOXA-193,gyrA_T86V=POINT,tet(O/M/O)	2	acr3,arsP
GCA_022466255.1	1811	2020-09	NULL	China:Zhejiang	poultry	NULL	caecum	Campylobacter jejuni	CJJD2010012	3	3	NULL	blaOXA-591,gyrA_T86I=POINT,tet(O)	blaOXA-591,gyrA_T86I=POINT,tet(O)	1	arsP
GCA_022466275.1	8880	2020-09	NULL	China:Zhejiang	poultry	NULL	caecum	Campylobacter jejuni	CJJD2010014	4	4	NULL	50S_L22_A103V=POINT,blaOXA-184,gyrA_T86I=POINT,tet(O)	50S_L22_A103V=POINT,blaOXA-184,gyrA_T86I=POINT,tet(O)	2	acr3,arsP
GCA_022466315.1	8880	2020-09	NULL	China:Zhejiang	poultry	NULL	caecum	Campylobacter jejuni	CJJD2010015	4	4	NULL	50S_L22_A103V=POINT,blaOXA-184,gyrA_T86I=POINT,tet(O)=PARTIAL_END_OF_CONTIG	50S_L22_A103V=POINT,blaOXA-184,gyrA_T86I=POINT,tet(O)=PARTIAL_END_OF_CONTIG	2	acr3,arsP
GCA_022466415.1	8880	2020-09	NULL	China:Zhejiang	poultry	NULL	caecum	Campylobacter jejuni	CJJD2010010	4	4	NULL	50S_L22_A103V=POINT,blaOXA-184,gyrA_T86I=POINT,tet(O)	50S_L22_A103V=POINT,blaOXA-184,gyrA_T86I=POINT,tet(O)	2	acr3,arsP
GCA_022466455.1	8880	2020-09	NULL	China:Zhejiang	poultry	NULL	caecum	Campylobacter jejuni	CJJD2010008	4	4	NULL	50S_L22_A103V=POINT,blaOXA-184,gyrA_T86I=POINT,tet(O)	50S_L22_A103V=POINT,blaOXA-184,gyrA_T86I=POINT,tet(O)	2	acr3,arsP
GCA_022466515.1	3611	2020-09	NULL	China:Zhejiang	poultry	NULL	caecum	Campylobacter jejuni	CJJD2010006	4	4	NULL	50S_L22_A103V=POINT,blaOXA-193,gyrA_T86V=POINT,tet(O/M/O)	50S_L22_A103V=POINT,blaOXA-193,gyrA_T86V=POINT,tet(O/M/O)	2	acr3,arsP
GCA_022466565.1	3611	2020-09	NULL	China:Zhejiang	poultry	NULL	caecum	Campylobacter jejuni	CJJD2010005	4	4	NULL	50S_L22_A103V=POINT,blaOXA-193,gyrA_T86V=POINT,tet(O/M/O)	50S_L22_A103V=POINT,blaOXA-193,gyrA_T86V=POINT,tet(O/M/O)	2	acr3,arsP
GCA_022466615.1	1811	2020-09	NULL	China:Zhejiang	poultry	NULL	caecum	Campylobacter jejuni	CJJD2010004	3	3	NULL	blaOXA-591,gyrA_T86I=POINT,tet(O)	blaOXA-591,gyrA_T86I=POINT,tet(O)	1	arsP
GCA_022466635.1	-	2020-09	NULL	China:Zhejiang	poultry	NULL	caecum	Campylobacter jejuni	CJJD2010001	3	3	NULL	blaOXA,gyrA_T86I=POINT,tet(O/M/O)	blaOXA,gyrA_T86I=POINT,tet(O/M/O)	2	acr3,arsP
GCA_022466655.1	6606	2020-09	NULL	China:Zhejiang	poultry	NULL	meat	Campylobacter jejuni	CJHZ2012003	1	1	NULL	blaOXA-193	blaOXA-193	1	arsP
GCA_022466715.1	-	2020-09	NULL	China:Zhejiang	poultry	NULL	meat	Campylobacter jejuni	CJHZ2012001	3	3	NULL	blaOXA-193,gyrA_T86I=POINT,tet(O)	blaOXA-193,gyrA_T86I=POINT,tet(O)	1	arsP
GCA_022466725.1	7268	2020-09	NULL	China:Zhejiang	poultry	NULL	meat	Campylobacter jejuni	CJHZ2012002	4	4	NULL	50S_L22_A103V=POINT,blaOXA-193,gyrA_T86I=POINT,tet(O/M/O)	50S_L22_A103V=POINT,blaOXA-193,gyrA_T86I=POINT,tet(O/M/O)	2	acr3,arsP
GCA_022466835.1	2140	2020-09	NULL	China:Zhejiang	poultry	NULL	meat	Campylobacter jejuni	CJHU2011007	7	7	NULL	aadE,ant(6)-Ia=PARTIAL,aph(3')-IIIa,blaOXA-193,gyrA_T86I=POINT,sat4,tet(O)	aadE,ant(6)-Ia=PARTIAL,aph(3')-IIIa,blaOXA-193,gyrA_T86I=POINT,sat4,tet(O)	2	acr3,arsP
GCA_022466855.1	-	2020-09	NULL	China:Zhejiang	poultry	NULL	meat	Campylobacter jejuni	CJHU2011006	9	9	NULL	50S_L22_A103V=POINT,aadE,ant(6)-Ia=PARTIAL_END_OF_CONTIG,aph(2'')-If,aph(3')-IIIa,blaOXA-193,gyrA_T86I=POINT,sat4,tet(O)	50S_L22_A103V=POINT,aadE,ant(6)-Ia=PARTIAL_END_OF_CONTIG,aph(2'')-If,aph(3')-IIIa,blaOXA-193,gyrA_T86I=POINT,sat4,tet(O)	1	arsP
GCA_022466875.1	-	2020-09	NULL	China:Zhejiang	poultry	NULL	meat	Campylobacter jejuni	CJHU2011005	5	5	NULL	50S_L22_A103V=POINT,aph(3')-IIIa,blaOXA,gyrA_T86I=POINT,tet(O)	50S_L22_A103V=POINT,aph(3')-IIIa,blaOXA,gyrA_T86I=POINT,tet(O)	1	acr3
GCA_022466955.1	7362	2020-09	NULL	China:Zhejiang	poultry	NULL	meat	Campylobacter jejuni	CJHU2011004	8	8	NULL	50S_L22_A103V=POINT,aad9=PARTIAL,aph(2'')-If,aph(3')-IIIa,blaOXA-193,catA13,gyrA_T86I=POINT,tet(O/M/O)	50S_L22_A103V=POINT,aad9=PARTIAL,aph(2'')-If,aph(3')-IIIa,blaOXA-193,catA13,gyrA_T86I=POINT,tet(O/M/O)	1	arsP
GCA_022466965.1	-	2020-09	NULL	China:Zhejiang	poultry	NULL	meat	Campylobacter jejuni	CJHU2011001	2	2	NULL	gyrA_T86I=POINT,tet(O)	gyrA_T86I=POINT,tet(O)	2	acr3,arsP
GCA_022467075.1	6607	2020-09	NULL	China:Zhejiang	poultry	NULL	feces	Campylobacter jejuni	CJHN2011020	4	4	NULL	50S_L22_A103V=POINT,blaOXA-193,gyrA_T86I=POINT,tet(O/M/O)	50S_L22_A103V=POINT,blaOXA-193,gyrA_T86I=POINT,tet(O/M/O)	2	acr3,arsP
GCA_022467175.1	6607	2020-09	NULL	China:Zhejiang	poultry	NULL	feces	Campylobacter jejuni	CJHN2011018	4	4	NULL	50S_L22_A103V=POINT,blaOXA-193,gyrA_T86I=POINT,tet(O/M/O)	50S_L22_A103V=POINT,blaOXA-193,gyrA_T86I=POINT,tet(O/M/O)	2	acr3,arsP
GCA_022467185.1	6607	2020-09	NULL	China:Zhejiang	poultry	NULL	feces	Campylobacter jejuni	CJHN2011019	4	4	NULL	50S_L22_A103V=POINT,blaOXA-193,gyrA_T86I=POINT,tet(O/M/O)	50S_L22_A103V=POINT,blaOXA-193,gyrA_T86I=POINT,tet(O/M/O)	2	acr3,arsP
GCA_022467195.1	6607	2020-09	NULL	China:Zhejiang	poultry	NULL	feces	Campylobacter jejuni	CJHN2011016	4	4	NULL	50S_L22_A103V=POINT,blaOXA-193,gyrA_T86I=POINT,tet(O/M/O)	50S_L22_A103V=POINT,blaOXA-193,gyrA_T86I=POINT,tet(O/M/O)	2	acr3,arsP
GCA_022467235.1	6607	2020-09	NULL	China:Zhejiang	poultry	NULL	feces	Campylobacter jejuni	CJHN2011017	4	4	NULL	50S_L22_A103V=POINT,blaOXA-193,gyrA_T86I=POINT,tet(O/M/O)	50S_L22_A103V=POINT,blaOXA-193,gyrA_T86I=POINT,tet(O/M/O)	2	acr3,arsP
GCA_022467295.1	6607	2020-09	NULL	China:Zhejiang	poultry	NULL	feces	Campylobacter jejuni	CJHN2011014	4	4	NULL	50S_L22_A103V=POINT,blaOXA-193,gyrA_T86I=POINT,tet(O/M/O)	50S_L22_A103V=POINT,blaOXA-193,gyrA_T86I=POINT,tet(O/M/O)	2	acr3,arsP
GCA_022467305.1	6607	2020-09	NULL	China:Zhejiang	poultry	NULL	feces	Campylobacter jejuni	CJHN2011013	4	4	NULL	50S_L22_A103V=POINT,blaOXA-193,gyrA_T86I=POINT,tet(O/M/O)	50S_L22_A103V=POINT,blaOXA-193,gyrA_T86I=POINT,tet(O/M/O)	2	acr3,arsP
GCA_022467355.1	6607	2020-09	NULL	China:Zhejiang	poultry	NULL	feces	Campylobacter jejuni	CJHN2011010	4	4	NULL	50S_L22_A103V=POINT,blaOXA-193,gyrA_T86I=POINT,tet(O/M/O)	50S_L22_A103V=POINT,blaOXA-193,gyrA_T86I=POINT,tet(O/M/O)	2	acr3,arsP
GCA_022467365.1	6607	2020-09	NULL	China:Zhejiang	poultry	NULL	feces	Campylobacter jejuni	CJHN2011011	4	4	NULL	50S_L22_A103V=POINT,blaOXA-193,gyrA_T86I=POINT,tet(O/M/O)	50S_L22_A103V=POINT,blaOXA-193,gyrA_T86I=POINT,tet(O/M/O)	1	arsP=PARTIAL_END_OF_CONTIG
GCA_022467455.1	6607	2020-09	NULL	China:Zhejiang	poultry	NULL	feces	Campylobacter jejuni	CJHN2011008	4	4	NULL	50S_L22_A103V=POINT,blaOXA-193,gyrA_T86I=POINT,tet(O/M/O)	50S_L22_A103V=POINT,blaOXA-193,gyrA_T86I=POINT,tet(O/M/O)	2	acr3,arsP
GCA_022467485.1	6607	2020-09	NULL	China:Zhejiang	poultry	NULL	feces	Campylobacter jejuni	CJHN2011004	8	8	NULL	50S_L22_A103V=POINT,aad9=PARTIAL_END_OF_CONTIG,aph(2'')-If=PARTIAL_END_OF_CONTIG,aph(3')-IIIa=PARTIAL_END_OF_CONTIG,blaOXA-193,gyrA_T86I=POINT,tet(L)=PARTIAL_END_OF_CONTIG,tet(O/M/O)	50S_L22_A103V=POINT,aad9=PARTIAL_END_OF_CONTIG,aph(2'')-If=PARTIAL_END_OF_CONTIG,aph(3')-IIIa=PARTIAL_END_OF_CONTIG,blaOXA-193,gyrA_T86I=POINT,tet(L)=PARTIAL_END_OF_CONTIG,tet(O/M/O)	2	acr3,arsP
GCA_022467495.1	6607	2020-09	NULL	China:Zhejiang	poultry	NULL	feces	Campylobacter jejuni	CJHN2011005	4	4	NULL	50S_L22_A103V=POINT,blaOXA-193,gyrA_T86I=POINT,tet(O/M/O)	50S_L22_A103V=POINT,blaOXA-193,gyrA_T86I=POINT,tet(O/M/O)	2	acr3,arsP
GCA_022467555.1	6607	2020-09	NULL	China:Zhejiang	poultry	NULL	feces	Campylobacter jejuni	CJHN2011002	4	4	NULL	50S_L22_A103V=POINT,blaOXA-193,gyrA_T86I=POINT,tet(O/M/O)	50S_L22_A103V=POINT,blaOXA-193,gyrA_T86I=POINT,tet(O/M/O)	2	acr3,arsP
GCA_022467585.1	-	2020-09	NULL	China:Zhejiang	poultry	NULL	caecum	Campylobacter jejuni	CJFY2011011	3	3	NULL	blaOXA-465,gyrA_T86I=POINT,tet(O/M/O)	blaOXA-465,gyrA_T86I=POINT,tet(O/M/O)	1	acr3=PARTIAL
GCA_022467615.1	-	2020-09	NULL	China:Zhejiang	poultry	NULL	caecum	Campylobacter jejuni	CJFY2011010	3	3	NULL	blaOXA-465,gyrA_T86I=POINT,tet(O)	blaOXA-465,gyrA_T86I=POINT,tet(O)	1	acr3=PARTIAL
GCA_022467675.1	-	2020-09	NULL	China:Zhejiang	poultry	NULL	caecum	Campylobacter jejuni	CJFY2011005	8	8	NULL	aad9,aadE,aph(2'')-If,aph(3')-IIIa,blaOXA,catA13,gyrA_T86I=POINT,tet(O)=PARTIAL	aad9,aadE,aph(2'')-If,aph(3')-IIIa,blaOXA,catA13,gyrA_T86I=POINT,tet(O)=PARTIAL	1	acr3=PARTIAL
GCA_022362815.1	-	2021-09	environmental/other	USA:CA	NULL	NULL	chicken	Campylobacter jejuni	NULL	4	4	NULL	blaOXA-193,gyrA_T86I=POINT,tet(O),tet(O)=PARTIAL_END_OF_CONTIG	blaOXA-193,gyrA_T86I=POINT,tet(O),tet(O)=PARTIAL_END_OF_CONTIG	1	arsP
GCA_025098585.1	3102	2022-04	environmental/other	USA:CA	NULL	NULL	Chicken Wings	Campylobacter jejuni	22CA04CB02-Ca	3	3	NULL	blaOXA-193,gyrA_T86I=POINT,tet(O)	blaOXA-193,gyrA_T86I=POINT,tet(O)	0	NULL
GCA_029014885.1	-	2023-02	clinical	USA:SC	NULL	NULL	NULL	Campylobacter jejuni	PNUSAC033927	3	3	NULL	blaOXA-193,gyrA_T86I=POINT,tet(O)	blaOXA-193,gyrA_T86I=POINT,tet(O)	1	arsP=MISTRANSLATION
GCA_009260145.1	-	missing	NULL	NULL	NULL	NULL	culture	Campylobacter jejuni	BCW_4426	2	2	NULL	blaOXA-602,gyrA_T86I=POINT	blaOXA-602,gyrA_T86I=POINT	0	NULL
GCA_009260425.1	-	missing	NULL	NULL	NULL	NULL	culture	Campylobacter jejuni	BCW_4440	2	2	NULL	blaOXA,gyrA_T86I=POINT	blaOXA,gyrA_T86I=POINT	2	acr3,arsP
GCA_009261355.1	2109	missing	NULL	NULL	NULL	NULL	culture	Campylobacter jejuni	BCW_4588	10	10	NULL	23S_A2075G=POINT,aad9=PARTIAL,aadE,aph(2'')-Ih,aph(3')-IIIa,blaOXA-193,gyrA_T86I=POINT,sat4,tet(O),tet(O)=PARTIAL_END_OF_CONTIG	23S_A2075G=POINT,aad9=PARTIAL,aadE,aph(2'')-Ih,aph(3')-IIIa,blaOXA-193,gyrA_T86I=POINT,sat4,tet(O),tet(O)=PARTIAL_END_OF_CONTIG	0	NULL
GCA_009261865.1	-	missing	NULL	not collected	NULL	NULL	culture	Campylobacter jejuni	BCW_4565	3	3	NULL	blaOXA-193,gyrA_T86I=POINT,tet(O)	blaOXA-193,gyrA_T86I=POINT,tet(O)	2	acr3,arsP
GCA_009262285.1	305	missing	NULL	not collected	NULL	NULL	culture	Campylobacter jejuni	BCW_4595	3	3	NULL	blaOXA-193,gyrA_T86I=POINT,tet(O/M/O)	blaOXA-193,gyrA_T86I=POINT,tet(O/M/O)	2	acr3,arsP
GCA_009263585.1	-	missing	NULL	NULL	NULL	NULL	culture	Campylobacter jejuni	BCW_5130	7	7	NULL	23S_A2075G=POINT,50S_L22_A103V=POINT,aph(3')-IIIa,blaOXA-193,gyrA_T86I=POINT,rpsL_K43R=POINT,tet(O)	23S_A2075G=POINT,50S_L22_A103V=POINT,aph(3')-IIIa,blaOXA-193,gyrA_T86I=POINT,rpsL_K43R=POINT,tet(O)	1	arsP
GCA_009263745.1	-	missing	NULL	NULL	NULL	NULL	culture	Campylobacter jejuni	BCW_5164	3	3	NULL	50S_L22_A103V=POINT,gyrA_T86I=POINT,tet(O)	50S_L22_A103V=POINT,gyrA_T86I=POINT,tet(O)	2	acr3,arsP
GCA_009264285.1	450	missing	NULL	NULL	not collected	NULL	not collected	Campylobacter jejuni	NULL	2	2	NULL	blaOXA,gyrA_T86I=POINT	blaOXA,gyrA_T86I=POINT	1	arsP
GCA_009264935.1	-	missing	NULL	NULL	not collected	NULL	not collected	Campylobacter jejuni	NULL	7	7	NULL	aad9,aad9=PARTIAL_END_OF_CONTIG,aadE,blaOXA,gyrA_T86I=POINT,tet(O),tet(O)=PARTIAL_END_OF_CONTIG	aad9,aad9=PARTIAL_END_OF_CONTIG,aadE,blaOXA,gyrA_T86I=POINT,tet(O),tet(O)=PARTIAL_END_OF_CONTIG	2	acr3,arsP
GCA_009265065.1	2109	missing	NULL	NULL	not collected	NULL	not collected	Campylobacter jejuni	NULL	10	10	NULL	23S_A2075G=POINT,aad9,aadE,aph(2'')-Ih,aph(3')-IIIa,blaOXA-193,gyrA_T86I=POINT,sat4,tet(O),tet(O)=PARTIAL_END_OF_CONTIG	23S_A2075G=POINT,aad9,aadE,aph(2'')-Ih,aph(3')-IIIa,blaOXA-193,gyrA_T86I=POINT,sat4,tet(O),tet(O)=PARTIAL_END_OF_CONTIG	0	NULL
GCA_009266205.1	82	missing	NULL	NULL	not collected	NULL	not collected	Campylobacter jejuni	NULL	2	2	NULL	blaOXA-602,gyrA_T86I=POINT	blaOXA-602,gyrA_T86I=POINT	0	NULL
GCA_009266945.1	-	missing	clinical	NULL	not collected	NULL	human	Campylobacter jejuni	NULL	7	7	NULL	23S_A2075G=POINT,50S_L22_A103V=POINT,aph(3')-IIIa,blaOXA-193,gyrA_T86I=POINT,rpsL_K43R=POINT,tet(O)	23S_A2075G=POINT,50S_L22_A103V=POINT,aph(3')-IIIa,blaOXA-193,gyrA_T86I=POINT,rpsL_K43R=POINT,tet(O)	2	acr3,arsP
GCA_009267665.1	-	missing	clinical	NULL	not collected	NULL	human	Campylobacter jejuni	NULL	10	10	NULL	aad9,aadE,ant(6)-Ia=PARTIAL,ant(6)-Ia=PARTIAL_END_OF_CONTIG,aph(2'')-If,aph(3')-IIIa,blaOXA-193,gyrA_T86I=POINT,sat4,tet(O)	aad9,aadE,ant(6)-Ia=PARTIAL,ant(6)-Ia=PARTIAL_END_OF_CONTIG,aph(2'')-If,aph(3')-IIIa,blaOXA-193,gyrA_T86I=POINT,sat4,tet(O)	2	acr3,arsP
GCA_000254415.2	4837	NULL	NULL	Belgium	chicken	NULL	water ditch of chicken farm between 1998-2001	Campylobacter jejuni subsp. jejuni LMG 23269	LMG 23269	1	1	NULL	50S_L22_A103V=POINT	50S_L22_A103V=POINT	0	NULL
GCA_000254575.2	443	NULL	clinical	Belgium	Homo sapiens	NULL	childs feces from before 1986	Campylobacter jejuni subsp. jejuni LMG 9217	LMG 9217	2	2	NULL	50S_L22_A103V=POINT,blaOXA-184	50S_L22_A103V=POINT,blaOXA-184	1	acr3
GCA_000283215.1	573	NULL	NULL	United Kingdom	chicken	NULL	fecal sample	Campylobacter jejuni subsp. jejuni P854	P854	2	2	NULL	blaOXA-184,gyrA_T86I=POINT	blaOXA-184,gyrA_T86I=POINT	1	acr3
GCA_000285755.1	21	NULL	NULL	NULL	NULL	NULL	NULL	Campylobacter jejuni subsp. jejuni 04199	4199	3	3	NULL	blaOXA-193,gyrA_T86I=POINT,tet(O)	blaOXA-193,gyrA_T86I=POINT,tet(O)	0	NULL
GCA_000686225.1	1919	NULL	clinical	Viet Nam	Homo sapiens	NULL	stool	Campylobacter jejuni 10186	10186	3	3	NULL	50S_L22_A103V=POINT,blaOXA,gyrA_T86I=POINT	50S_L22_A103V=POINT,blaOXA,gyrA_T86I=POINT	2	acr3,arsP
GCA_000759575.2	44	NULL	clinical	NULL	Homo sapiens	Guillain Barre syndrome	Guillain Barre syndrome patient	Campylobacter jejuni	G1	1	1	NULL	blaOXA-193	blaOXA-193	0	NULL
GCA_004805595.1	2535	NULL	clinical	USA	NULL	NULL	NULL	Campylobacter jejuni	PNUSAC006106	1	1	NULL	blaOXA-617	blaOXA-617	1	arsP
GCA_004806635.1	354	NULL	clinical	USA	NULL	NULL	NULL	Campylobacter jejuni	PNUSAC006036	3	3	NULL	blaOXA-460,gyrA_T86I=POINT,tet(O)	blaOXA-460,gyrA_T86I=POINT,tet(O)	2	acr3,arsP
GCA_004807015.1	-	NULL	clinical	USA	NULL	NULL	NULL	Campylobacter jejuni	PNUSAC006214	4	4	NULL	aph(3')-IIIa,blaOXA-184,gyrA_T86I=POINT,tet(O)	aph(3')-IIIa,blaOXA-184,gyrA_T86I=POINT,tet(O)	2	acr3,arsP
GCA_004807155.1	2535	NULL	clinical	USA	NULL	NULL	NULL	Campylobacter jejuni	PNUSAC006037	1	1	NULL	blaOXA	blaOXA	1	arsP
GCA_004836325.1	5680	NULL	clinical	USA	NULL	NULL	NULL	Campylobacter jejuni	PNUSAC007223	9	9	NULL	23S_A2075G=POINT,aadE,ant(6)-Ia=PARTIAL,ant(6)-Ia=PARTIAL_END_OF_CONTIG,aph(3')-IIIa,blaOXA-193,gyrA_T86I=POINT,sat4,tet(O)	23S_A2075G=POINT,aadE,ant(6)-Ia=PARTIAL,ant(6)-Ia=PARTIAL_END_OF_CONTIG,aph(3')-IIIa,blaOXA-193,gyrA_T86I=POINT,sat4,tet(O)	2	acr3,arsP
GCA_004850545.1	-	NULL	clinical	USA	NULL	NULL	NULL	Campylobacter jejuni	PNUSAC007589	4	4	NULL	50S_L22_A103V=POINT,blaOXA-193,gyrA_T86I=POINT,tet(O/M/O)	50S_L22_A103V=POINT,blaOXA-193,gyrA_T86I=POINT,tet(O/M/O)	2	acr3,arsP
GCA_004852045.1	2109	NULL	clinical	USA	NULL	NULL	NULL	Campylobacter jejuni	20080306	11	11	NULL	23S_A2075G=POINT,aad9,aad9=PARTIAL,aadE,aph(2'')-Ih,aph(3')-IIIa,blaOXA-193,gyrA_T86I=POINT,sat4,tet(O),tet(O)=PARTIAL_END_OF_CONTIG	23S_A2075G=POINT,aad9,aad9=PARTIAL,aadE,aph(2'')-Ih,aph(3')-IIIa,blaOXA-193,gyrA_T86I=POINT,sat4,tet(O),tet(O)=PARTIAL_END_OF_CONTIG	0	NULL
GCA_004852605.1	2109	NULL	clinical	USA	NULL	NULL	NULL	Campylobacter jejuni	20090719	4	4	NULL	23S_A2075G=POINT,blaOXA-193,gyrA_T86I=POINT,tet(O)	23S_A2075G=POINT,blaOXA-193,gyrA_T86I=POINT,tet(O)	0	NULL
GCA_004853365.1	404	NULL	clinical	USA	NULL	NULL	NULL	Campylobacter jejuni	20090472	6	6	NULL	23S_A2075G=POINT,50S_L22_A103V=POINT,aad9,aad9=PARTIAL,gyrA_T86I=POINT,tet(O)	23S_A2075G=POINT,50S_L22_A103V=POINT,aad9,aad9=PARTIAL,gyrA_T86I=POINT,tet(O)	1	acr3
GCA_004864225.1	2535	NULL	clinical	USA	NULL	NULL	NULL	Campylobacter jejuni	PNUSAC008017	1	1	NULL	blaOXA	blaOXA	1	arsP
GCA_004869225.1	2109	NULL	clinical	USA	NULL	NULL	NULL	Campylobacter jejuni	PNUSAC008091	11	11	NULL	23S_A2075G=POINT,aad9,aadE,aph(2'')-Ih,aph(2'')-Ih=PARTIAL_END_OF_CONTIG,aph(3')-IIIa,blaOXA-193,gyrA_T86I=POINT,sat4,tet(O),tet(O)=PARTIAL_END_OF_CONTIG	23S_A2075G=POINT,aad9,aadE,aph(2'')-Ih,aph(2'')-Ih=PARTIAL_END_OF_CONTIG,aph(3')-IIIa,blaOXA-193,gyrA_T86I=POINT,sat4,tet(O),tet(O)=PARTIAL_END_OF_CONTIG	0	NULL
GCA_004880485.1	-	NULL	clinical	USA	NULL	NULL	NULL	Campylobacter jejuni	PNUSAC008387	6	6	NULL	aad9,aph(2'')-If,aph(3')-IIIa,blaOXA-193,gyrA_T86I=POINT,tet(O)	aad9,aph(2'')-If,aph(3')-IIIa,blaOXA-193,gyrA_T86I=POINT,tet(O)	2	acr3,arsP
GCA_004888645.1	2109	NULL	clinical	USA	NULL	NULL	NULL	Campylobacter jejuni	20070550	11	11	NULL	23S_A2075G=POINT,aad9,aad9=PARTIAL,aadE,aph(2'')-Ih,aph(3')-IIIa,blaOXA-193,gyrA_T86I=POINT,sat4,tet(O),tet(O)=PARTIAL_END_OF_CONTIG	23S_A2075G=POINT,aad9,aad9=PARTIAL,aadE,aph(2'')-Ih,aph(3')-IIIa,blaOXA-193,gyrA_T86I=POINT,sat4,tet(O),tet(O)=PARTIAL_END_OF_CONTIG	0	NULL
GCA_004888705.1	2109	NULL	clinical	USA	NULL	NULL	NULL	Campylobacter jejuni	2013AY-1307	11	11	NULL	23S_A2075G=POINT,aad9,aadE,aph(2'')-Ih,aph(2'')-Ih=MISTRANSLATION,aph(3')-IIIa,blaOXA-193,gyrA_T86I=POINT,sat4,tet(O),tet(O)=PARTIAL_END_OF_CONTIG	23S_A2075G=POINT,aad9,aadE,aph(2'')-Ih,aph(2'')-Ih=MISTRANSLATION,aph(3')-IIIa,blaOXA-193,gyrA_T86I=POINT,sat4,tet(O),tet(O)=PARTIAL_END_OF_CONTIG	0	NULL
GCA_004888725.1	2109	NULL	clinical	USA	NULL	NULL	NULL	Campylobacter jejuni	2016AY-0049	11	11	NULL	23S_A2075G=POINT,aad9,aadE,aph(2'')-Ih,aph(2'')-Ih=PARTIAL_END_OF_CONTIG,aph(3')-IIIa,blaOXA-193,gyrA_T86I=POINT,sat4,tet(O),tet(O)=PARTIAL_END_OF_CONTIG	23S_A2075G=POINT,aad9,aadE,aph(2'')-Ih,aph(2'')-Ih=PARTIAL_END_OF_CONTIG,aph(3')-IIIa,blaOXA-193,gyrA_T86I=POINT,sat4,tet(O),tet(O)=PARTIAL_END_OF_CONTIG	0	NULL
GCA_004888755.1	2109	NULL	clinical	USA	NULL	NULL	NULL	Campylobacter jejuni	20080162	10	10	NULL	23S_A2075G=POINT,aad9,aadE,aph(2'')-Ih,aph(3')-IIIa,blaOXA-193,gyrA_T86I=POINT,sat4,tet(O),tet(O)=PARTIAL_END_OF_CONTIG	23S_A2075G=POINT,aad9,aadE,aph(2'')-Ih,aph(3')-IIIa,blaOXA-193,gyrA_T86I=POINT,sat4,tet(O),tet(O)=PARTIAL_END_OF_CONTIG	0	NULL
GCA_004888785.1	2109	NULL	clinical	USA	NULL	NULL	NULL	Campylobacter jejuni	20080941	11	11	NULL	23S_A2075G=POINT,aad9,aad9=PARTIAL_END_OF_CONTIG,aadE,aph(2'')-Ih,aph(3')-IIIa,blaOXA-193,gyrA_T86I=POINT,sat4,tet(O),tet(O)=PARTIAL_END_OF_CONTIG	23S_A2075G=POINT,aad9,aad9=PARTIAL_END_OF_CONTIG,aadE,aph(2'')-Ih,aph(3')-IIIa,blaOXA-193,gyrA_T86I=POINT,sat4,tet(O),tet(O)=PARTIAL_END_OF_CONTIG	0	NULL
GCA_004888885.1	2109	NULL	clinical	USA	NULL	NULL	NULL	Campylobacter jejuni	20070838	12	12	NULL	23S_A2075G=POINT,aad9,aad9=PARTIAL,aad9=PARTIAL_END_OF_CONTIG,aadE,aph(2'')-Ih,aph(3')-IIIa,blaOXA-193,gyrA_T86I=POINT,sat4,tet(O),tet(O)=PARTIAL_END_OF_CONTIG	23S_A2075G=POINT,aad9,aad9=PARTIAL,aad9=PARTIAL_END_OF_CONTIG,aadE,aph(2'')-Ih,aph(3')-IIIa,blaOXA-193,gyrA_T86I=POINT,sat4,tet(O),tet(O)=PARTIAL_END_OF_CONTIG	0	NULL
GCA_004889125.1	2109	NULL	clinical	USA	NULL	NULL	NULL	Campylobacter jejuni	20080024	11	11	NULL	23S_A2075G=POINT,aad9,aad9=PARTIAL,aadE,aph(2'')-Ih,aph(3')-IIIa,blaOXA-193,gyrA_T86I=POINT,sat4,tet(O),tet(O)=PARTIAL_END_OF_CONTIG	23S_A2075G=POINT,aad9,aad9=PARTIAL,aadE,aph(2'')-Ih,aph(3')-IIIa,blaOXA-193,gyrA_T86I=POINT,sat4,tet(O),tet(O)=PARTIAL_END_OF_CONTIG	0	NULL
GCA_004889165.1	-	NULL	clinical	USA	NULL	NULL	NULL	Campylobacter jejuni	20090278	12	12	NULL	23S_A2075G=POINT,aad9,aad9=PARTIAL,aadE,ant(6)-Ia=PARTIAL,ant(6)-Ia=PARTIAL_END_OF_CONTIG,aph(2'')-If,aph(3')-IIIa,blaOXA-193,gyrA_T86I=POINT,sat4,tet(O)	23S_A2075G=POINT,aad9,aad9=PARTIAL,aadE,ant(6)-Ia=PARTIAL,ant(6)-Ia=PARTIAL_END_OF_CONTIG,aph(2'')-If,aph(3')-IIIa,blaOXA-193,gyrA_T86I=POINT,sat4,tet(O)	1	arsP
GCA_004889225.1	2109	NULL	clinical	USA	NULL	NULL	NULL	Campylobacter jejuni	20091283	12	12	NULL	23S_A2075G=POINT,aad9,aad9=PARTIAL_END_OF_CONTIG,aadE,aph(2'')-Ih,aph(2'')-Ih=PARTIAL_END_OF_CONTIG,aph(3')-IIIa,blaOXA-193,gyrA_T86I=POINT,sat4,tet(O),tet(O)=PARTIAL_END_OF_CONTIG	23S_A2075G=POINT,aad9,aad9=PARTIAL_END_OF_CONTIG,aadE,aph(2'')-Ih,aph(2'')-Ih=PARTIAL_END_OF_CONTIG,aph(3')-IIIa,blaOXA-193,gyrA_T86I=POINT,sat4,tet(O),tet(O)=PARTIAL_END_OF_CONTIG	0	NULL
GCA_004889245.1	8310	NULL	clinical	USA	NULL	NULL	NULL	Campylobacter jejuni	20111219	3	3	NULL	blaOXA-193,gyrA_T86I=POINT,tet(O)	blaOXA-193,gyrA_T86I=POINT,tet(O)	1	arsP
GCA_004897235.1	48	NULL	clinical	USA	NULL	NULL	NULL	Campylobacter jejuni	PNUSAC007074	7	7	NULL	ant(6)-Ia=PARTIAL,aph(3')-IIIa,blaOXA-193,gyrA_D90N=POINT,gyrA_T86I=POINT,sat4,tet(O)	ant(6)-Ia=PARTIAL,aph(3')-IIIa,blaOXA-193,gyrA_D90N=POINT,gyrA_T86I=POINT,sat4,tet(O)	1	acr3=PARTIAL
GCA_004901635.1	5308	NULL	clinical	USA	NULL	NULL	NULL	Campylobacter jejuni	PNUSAC008275	6	6	NULL	aad9,aph(2'')-If,aph(3')-IIIa,blaOXA,gyrA_T86I=POINT,tet(O)	aad9,aph(2'')-If,aph(3')-IIIa,blaOXA,gyrA_T86I=POINT,tet(O)	0	NULL
GCA_004902035.1	2940	NULL	clinical	USA	NULL	NULL	NULL	Campylobacter jejuni	PNUSAC008482	4	4	NULL	50S_L22_A103V=POINT,blaOXA-193,gyrA_T86I=POINT,tet(O)	50S_L22_A103V=POINT,blaOXA-193,gyrA_T86I=POINT,tet(O)	1	arsP
GCA_004903915.1	607	NULL	clinical	USA	NULL	NULL	NULL	Campylobacter jejuni	PNUSAC008224	5	5	NULL	23S_A2075G=POINT,aad9,aph(2'')-If,gyrA_T86I=POINT,tet(O)	23S_A2075G=POINT,aad9,aph(2'')-If,gyrA_T86I=POINT,tet(O)	2	acr3,arsP
GCA_004911095.1	-	NULL	clinical	USA	NULL	NULL	NULL	Campylobacter jejuni	PNUSAC008491	6	6	NULL	aad9,aph(3')-IIIa,blaOXA,blaOXA=PARTIAL_END_OF_CONTIG,gyrA_T86I=POINT,tet(O)	aad9,aph(3')-IIIa,blaOXA,blaOXA=PARTIAL_END_OF_CONTIG,gyrA_T86I=POINT,tet(O)	1	arsP
GCA_004911735.1	379	NULL	clinical	USA	NULL	NULL	NULL	Campylobacter jejuni	PNUSAC008605	3	3	NULL	blaOXA-193,gyrA_T86I=POINT,tet(O)	blaOXA-193,gyrA_T86I=POINT,tet(O)	0	NULL
GCA_004934675.1	572	NULL	environmental/other	United Kingdom	NULL	NULL	retail meat	Campylobacter jejuni	CFSAN038735	3	3	NULL	blaOXA-193,gyrA_T86I=POINT,tet(O)	blaOXA-193,gyrA_T86I=POINT,tet(O)	0	NULL
GCA_004937005.1	573	NULL	environmental/other	United Kingdom	NULL	NULL	retail meat	Campylobacter jejuni	CFSAN038750	3	3	NULL	blaOXA-184,lnu(C),tet(O/W/32/O)	blaOXA-184,lnu(C),tet(O/W/32/O)	1	acr3
GCA_004998545.1	-	NULL	clinical	USA	NULL	NULL	NULL	Campylobacter jejuni	PNUSAC003688	2	2	NULL	gyrA_T86I=POINT,tet(O)	gyrA_T86I=POINT,tet(O)	2	acr3,arsP
GCA_005012255.1	2109	NULL	clinical	NULL	NULL	NULL	NULL	Campylobacter jejuni	PNUSAC002880	11	11	NULL	23S_A2075G=POINT,aad9=PARTIAL,aadE,aph(2'')-Ih,aph(2'')-Ih=PARTIAL_END_OF_CONTIG,aph(3')-IIIa,blaOXA-193,gyrA_T86I=POINT,sat4,tet(O),tet(O)=PARTIAL_END_OF_CONTIG	23S_A2075G=POINT,aad9=PARTIAL,aadE,aph(2'')-Ih,aph(2'')-Ih=PARTIAL_END_OF_CONTIG,aph(3')-IIIa,blaOXA-193,gyrA_T86I=POINT,sat4,tet(O),tet(O)=PARTIAL_END_OF_CONTIG	0	NULL
GCA_005076425.1	379	NULL	clinical	USA	NULL	NULL	NULL	Campylobacter jejuni	PNUSAC003908	3	3	NULL	blaOXA-193,gyrA_T86I=POINT,tet(O)	blaOXA-193,gyrA_T86I=POINT,tet(O)	0	NULL
GCA_005091605.1	-	NULL	clinical	USA	NULL	NULL	NULL	Campylobacter jejuni	PNUSAC009096	4	4	NULL	50S_L22_A103V=POINT,blaOXA-193,gyrA_T86I=POINT,tet(O/M/O)	50S_L22_A103V=POINT,blaOXA-193,gyrA_T86I=POINT,tet(O/M/O)	2	acr3,arsP
GCA_005091685.1	-	NULL	clinical	USA	NULL	NULL	NULL	Campylobacter jejuni	PNUSAC009082	6	6	NULL	aad9,aph(2'')-If,aph(3')-IIIa,blaOXA-193,gyrA_T86I=POINT,tet(O)	aad9,aph(2'')-If,aph(3')-IIIa,blaOXA-193,gyrA_T86I=POINT,tet(O)	2	acr3,arsP
GCA_005093465.1	2109	NULL	clinical	USA	NULL	NULL	NULL	Campylobacter jejuni	2010D-7738	10	10	NULL	23S_A2075G=POINT,aad9,aadE,aph(2'')-Ih,aph(3')-IIIa,blaOXA-193,gyrA_T86I=POINT,sat4,tet(O),tet(O)=PARTIAL_END_OF_CONTIG	23S_A2075G=POINT,aad9,aadE,aph(2'')-Ih,aph(3')-IIIa,blaOXA-193,gyrA_T86I=POINT,sat4,tet(O),tet(O)=PARTIAL_END_OF_CONTIG	0	NULL
GCA_005093545.2	2109	NULL	clinical	USA	NULL	NULL	NULL	Campylobacter jejuni	2010D-8119	9	9	NULL	23S_A2075G=POINT,aad9=PARTIAL,aadE,aph(2'')-Ih,aph(3')-IIIa,blaOXA-193,gyrA_T86I=POINT,sat4,tet(O)=PARTIAL_END_OF_CONTIG	23S_A2075G=POINT,aad9=PARTIAL,aadE,aph(2'')-Ih,aph(3')-IIIa,blaOXA-193,gyrA_T86I=POINT,sat4,tet(O)=PARTIAL_END_OF_CONTIG	0	NULL
GCA_005094045.2	2109	NULL	clinical	USA	NULL	NULL	NULL	Campylobacter jejuni	2010D-7815	9	9	NULL	23S_A2075G=POINT,aad9,aadE,aph(2'')-Ih,aph(3')-IIIa,blaOXA-193,gyrA_T86I=POINT,sat4,tet(O)=PARTIAL_END_OF_CONTIG	23S_A2075G=POINT,aad9,aadE,aph(2'')-Ih,aph(3')-IIIa,blaOXA-193,gyrA_T86I=POINT,sat4,tet(O)=PARTIAL_END_OF_CONTIG	0	NULL
GCA_005095245.1	-	NULL	clinical	USA	NULL	NULL	NULL	Campylobacter jejuni	20100883	1	1	NULL	blaOXA-617	blaOXA-617	1	arsP
GCA_005095525.1	-	NULL	clinical	USA	NULL	NULL	NULL	Campylobacter jejuni	2014D-0145	4	4	NULL	50S_L22_A103V=POINT,blaOXA-193,gyrA_T86I=POINT,tet(O)	50S_L22_A103V=POINT,blaOXA-193,gyrA_T86I=POINT,tet(O)	0	NULL
GCA_005096105.1	-	NULL	clinical	USA	NULL	NULL	NULL	Campylobacter jejuni	2012AY-1552	10	10	NULL	23S_A2075G=POINT,aad9,aad9=PARTIAL,aadE,ant(6)-Ia=PARTIAL,aph(3')-IIIa,blaOXA-193,gyrA_T86I=POINT,sat4,tet(O)	23S_A2075G=POINT,aad9,aad9=PARTIAL,aadE,ant(6)-Ia=PARTIAL,aph(3')-IIIa,blaOXA-193,gyrA_T86I=POINT,sat4,tet(O)	2	acr3,arsP
GCA_005096265.1	9131	NULL	clinical	USA	NULL	NULL	NULL	Campylobacter jejuni	2014D-0246	3	3	NULL	50S_L22_A103V=POINT,gyrA_T86I=POINT,tet(O/M/O)	50S_L22_A103V=POINT,gyrA_T86I=POINT,tet(O/M/O)	2	acr3,arsP
GCA_005104645.1	814	NULL	environmental/other	United Kingdom	NULL	NULL	retail meat	Campylobacter jejuni	CFSAN038741	2	2	NULL	blaOXA-184,tet(O)	blaOXA-184,tet(O)	0	NULL
GCA_005107465.1	573	NULL	environmental/other	United Kingdom	NULL	NULL	retail meat	Campylobacter jejuni	CFSAN038749	3	3	NULL	blaOXA-184,lnu(C),tet(O/W/32/O)	blaOXA-184,lnu(C),tet(O/W/32/O)	0	NULL
GCA_005110845.1	814	NULL	environmental/other	United Kingdom	NULL	NULL	retail meat	Campylobacter jejuni	CFSAN038796	2	2	NULL	blaOXA-184,tet(O)	blaOXA-184,tet(O)	0	NULL
GCA_005123045.1	-	NULL	clinical	USA	NULL	NULL	NULL	Campylobacter jejuni	PNUSAC009058	2	2	NULL	blaOXA,blaOXA=PARTIAL_END_OF_CONTIG	blaOXA,blaOXA=PARTIAL_END_OF_CONTIG	1	arsP
GCA_005130385.1	2109	NULL	clinical	USA	NULL	NULL	NULL	Campylobacter jejuni	PNUSAC008908	11	11	NULL	23S_A2075G=POINT,aad9,aad9=PARTIAL,aadE,aph(2'')-Ih,aph(3')-IIIa,blaOXA-193,gyrA_T86I=POINT,sat4,tet(O),tet(O)=PARTIAL_END_OF_CONTIG	23S_A2075G=POINT,aad9,aad9=PARTIAL,aadE,aph(2'')-Ih,aph(3')-IIIa,blaOXA-193,gyrA_T86I=POINT,sat4,tet(O),tet(O)=PARTIAL_END_OF_CONTIG	0	NULL
GCA_005132185.1	2109	NULL	clinical	USA	NULL	NULL	NULL	Campylobacter jejuni	PNUSAC009087	13	13	NULL	23S_A2075G=POINT,aad9,aad9=PARTIAL,aad9=PARTIAL_END_OF_CONTIG,aadE,aph(2'')-Ih,aph(2'')-Ih=PARTIAL_END_OF_CONTIG,aph(3')-IIIa,blaOXA-193,gyrA_T86I=POINT,sat4,tet(O),tet(O)=PARTIAL_END_OF_CONTIG	23S_A2075G=POINT,aad9,aad9=PARTIAL,aad9=PARTIAL_END_OF_CONTIG,aadE,aph(2'')-Ih,aph(2'')-Ih=PARTIAL_END_OF_CONTIG,aph(3')-IIIa,blaOXA-193,gyrA_T86I=POINT,sat4,tet(O),tet(O)=PARTIAL_END_OF_CONTIG	0	NULL
GCA_005133305.1	882	NULL	clinical	USA	NULL	NULL	NULL	Campylobacter jejuni	20101133	3	3	NULL	blaOXA,gyrA_T86I=POINT,tet(O)	blaOXA,gyrA_T86I=POINT,tet(O)	1	arsP=PARTIAL
GCA_005133945.1	1055	NULL	clinical	USA	NULL	NULL	NULL	Campylobacter coli	2013D-9776	8	8	NULL	23S_A2075G=POINT,ant(6)-Ia,aph(3')-IIIa,blaOXA-193,gyrA_T86I=POINT,sat4,spw,tet(O)	23S_A2075G=POINT,ant(6)-Ia,aph(3')-IIIa,blaOXA-193,gyrA_T86I=POINT,sat4,spw,tet(O)	2	acr3=PARTIAL,arsP
GCA_005134865.1	-	NULL	clinical	USA	NULL	NULL	NULL	Campylobacter jejuni	2012AY-1154	3	3	NULL	blaOXA-461,gyrA_T86I=POINT,tet(O)	blaOXA-461,gyrA_T86I=POINT,tet(O)	1	acr3=PARTIAL
GCA_005135705.1	-	NULL	clinical	USA	NULL	NULL	NULL	Campylobacter jejuni	2012AY-1367	4	4	NULL	50S_L22_A103V=POINT,blaOXA,gyrA_T86I=POINT,tet(O)	50S_L22_A103V=POINT,blaOXA,gyrA_T86I=POINT,tet(O)	2	acr3,arsP
GCA_005143985.1	3165	NULL	environmental/other	United Kingdom	NULL	NULL	retail meat	Campylobacter jejuni	CFSAN038731	2	2	NULL	blaOXA-184,tet(O)	blaOXA-184,tet(O)	1	acr3
GCA_005211425.1	-	NULL	clinical	USA	NULL	NULL	NULL	Campylobacter jejuni	PNUSAC008546	11	11	NULL	aad9=PARTIAL,aadE,ant(6)-Ia=PARTIAL_END_OF_CONTIG,aph(2'')-If,aph(2'')-If=PARTIAL_END_OF_CONTIG,aph(3')-IIIa,blaOXA=PARTIAL_END_OF_CONTIG,gyrA_T86I=POINT,lnu(C),sat4,tet(O)	aad9=PARTIAL,aadE,ant(6)-Ia=PARTIAL_END_OF_CONTIG,aph(2'')-If,aph(2'')-If=PARTIAL_END_OF_CONTIG,aph(3')-IIIa,blaOXA=PARTIAL_END_OF_CONTIG,gyrA_T86I=POINT,lnu(C),sat4,tet(O)	2	acr3,arsP
GCA_005219605.1	2229	NULL	clinical	USA	NULL	NULL	NULL	Campylobacter jejuni	PNUSAC008838	7	7	NULL	ant(6)=HMM,aph(3')-IIIa,blaOXA,blaOXA-193,gyrA_T86I=POINT,sat4,tet(O)	ant(6)=HMM,aph(3')-IIIa,blaOXA,blaOXA-193,gyrA_T86I=POINT,sat4,tet(O)	1	arsP
GCA_005254205.1	814	NULL	environmental/other	United Kingdom	NULL	NULL	retail meat	Campylobacter jejuni	CFSAN038763	2	2	NULL	blaOXA-184,tet(O)	blaOXA-184,tet(O)	0	NULL
GCA_005257375.1	5210	NULL	environmental/other	United Kingdom	NULL	NULL	retail meat	Campylobacter jejuni	CFSAN038805	2	2	NULL	blaOXA-184,tet(O)	blaOXA-184,tet(O)	1	acr3
GCA_005267295.1	379	NULL	clinical	NULL	NULL	NULL	NULL	Campylobacter jejuni	PNUSAC001811	3	3	NULL	blaOXA-193,gyrA_T86I=POINT,tet(O)	blaOXA-193,gyrA_T86I=POINT,tet(O)	0	NULL
GCA_005272695.1	464	NULL	clinical	USA	NULL	NULL	NULL	Campylobacter jejuni	PNUSAC009146	4	4	NULL	50S_L22_A103V=POINT,blaOXA-193,gyrA_T86I=POINT,tet(O)	50S_L22_A103V=POINT,blaOXA-193,gyrA_T86I=POINT,tet(O)	2	acr3,arsP
GCA_005301805.1	6091	NULL	clinical	USA	NULL	NULL	NULL	Campylobacter jejuni	PNUSAC004699	3	3	NULL	blaOXA-193,gyrA_T86I=POINT,tet(O)	blaOXA-193,gyrA_T86I=POINT,tet(O)	1	arsP
GCA_005316605.1	-	NULL	clinical	USA	NULL	NULL	NULL	Campylobacter jejuni	2015AY-0311	9	9	NULL	23S_A2075G=POINT,ant(6)-Ia=PARTIAL,aph(2'')-Ih,aph(3')-IIIa,blaOXA-623,gyrA_T86I=POINT,sat4,sat4=PARTIAL_END_OF_CONTIG,tet(O)	23S_A2075G=POINT,ant(6)-Ia=PARTIAL,aph(2'')-Ih,aph(3')-IIIa,blaOXA-623,gyrA_T86I=POINT,sat4,sat4=PARTIAL_END_OF_CONTIG,tet(O)	1	arsP
GCA_005316685.1	2109	NULL	clinical	USA	NULL	NULL	NULL	Campylobacter jejuni	PNUSAC002710	4	4	NULL	23S_A2075G=POINT,blaOXA-193,gyrA_T86I=POINT,tet(O)	23S_A2075G=POINT,blaOXA-193,gyrA_T86I=POINT,tet(O)	0	NULL
GCA_005316845.1	-	NULL	clinical	USA	NULL	NULL	NULL	Campylobacter jejuni	2016AY-0580	12	12	NULL	50S_L22_A103V=POINT,aad9=PARTIAL,aadE,ant(6)-Ia=PARTIAL,ant(6)-Ia=PARTIAL_END_OF_CONTIG,aph(2'')-If,aph(3')-IIIa,blaOXA-184,erm(B),gyrA_T86I=POINT,sat4=PARTIAL,tet(O)	50S_L22_A103V=POINT,aad9=PARTIAL,aadE,ant(6)-Ia=PARTIAL,ant(6)-Ia=PARTIAL_END_OF_CONTIG,aph(2'')-If,aph(3')-IIIa,blaOXA-184,erm(B),gyrA_T86I=POINT,sat4=PARTIAL,tet(O)	1	acr3=PARTIAL
GCA_005316985.1	2109	NULL	clinical	USA	NULL	NULL	NULL	Campylobacter jejuni	2016AY-0371	12	12	NULL	23S_A2075G=POINT,aad9,aad9=PARTIAL,aadE,aph(2'')-Ih,aph(2'')-Ih=PARTIAL_END_OF_CONTIG,aph(3')-IIIa,blaOXA-193,gyrA_T86I=POINT,sat4,tet(O),tet(O)=PARTIAL_END_OF_CONTIG	23S_A2075G=POINT,aad9,aad9=PARTIAL,aadE,aph(2'')-Ih,aph(2'')-Ih=PARTIAL_END_OF_CONTIG,aph(3')-IIIa,blaOXA-193,gyrA_T86I=POINT,sat4,tet(O),tet(O)=PARTIAL_END_OF_CONTIG	0	NULL
GCA_005522055.1	379	NULL	clinical	USA	NULL	NULL	NULL	Campylobacter jejuni	PNUSAC009429	3	3	NULL	blaOXA-193,gyrA_T86I=POINT,tet(O)	blaOXA-193,gyrA_T86I=POINT,tet(O)	0	NULL
GCA_006222685.1	-	NULL	clinical	USA	NULL	NULL	NULL	Campylobacter jejuni	PNUSAC009448	7	7	NULL	50S_L22_A103V=POINT,ant(6)=HMM,aph(3')-IIIa,blaOXA-193,gyrA_T86I=POINT,sat4,tet(O)	50S_L22_A103V=POINT,ant(6)=HMM,aph(3')-IIIa,blaOXA-193,gyrA_T86I=POINT,sat4,tet(O)	1	arsP=MISTRANSLATION
GCA_006222735.1	-	NULL	clinical	USA	NULL	NULL	NULL	Campylobacter jejuni	PNUSAC009461	10	10	NULL	50S_L22_A103V=POINT,aad9,aad9=PARTIAL,aph(2'')-If,aph(3')-IIIa,blaOXA-193,gyrA_T86I=POINT,lnu(C),tet(O),tet(O)=PARTIAL_END_OF_CONTIG	50S_L22_A103V=POINT,aad9,aad9=PARTIAL,aph(2'')-If,aph(3')-IIIa,blaOXA-193,gyrA_T86I=POINT,lnu(C),tet(O),tet(O)=PARTIAL_END_OF_CONTIG	0	NULL
GCA_006362755.1	-	NULL	clinical	USA	NULL	NULL	NULL	Campylobacter jejuni	PNUSAC009719	5	5	NULL	50S_L22_A103V=POINT,blaOXA,blaOXA-193,gyrA_T86I=POINT,tet(O)	50S_L22_A103V=POINT,blaOXA,blaOXA-193,gyrA_T86I=POINT,tet(O)	2	acr3,arsP
GCA_006494975.1	5626	NULL	clinical	USA	NULL	NULL	NULL	Campylobacter jejuni	PNUSAC009813	3	3	NULL	blaOXA,gyrA_T86I=POINT,tet(O)	blaOXA,gyrA_T86I=POINT,tet(O)	2	acr3,arsP
GCA_006545345.1	379	NULL	clinical	USA	NULL	NULL	NULL	Campylobacter jejuni	PNUSAC009923	3	3	NULL	blaOXA-193,gyrA_T86I=POINT,tet(O)	blaOXA-193,gyrA_T86I=POINT,tet(O)	0	NULL
GCA_006546025.1	-	NULL	clinical	USA	NULL	NULL	NULL	Campylobacter jejuni	PNUSAC009622	8	8	NULL	aad9=PARTIAL,aadE,ant(6)-Ia=PARTIAL,aph(3')-IIIa,blaOXA-193,gyrA_T86I=POINT,sat4,tet(O)	aad9=PARTIAL,aadE,ant(6)-Ia=PARTIAL,aph(3')-IIIa,blaOXA-193,gyrA_T86I=POINT,sat4,tet(O)	1	arsP
GCA_007465035.1	2328	NULL	clinical	USA	NULL	NULL	NULL	Campylobacter jejuni	PNUSAC010008	3	3	NULL	blaOXA-193,gyrA_T86I=POINT,tet(O)	blaOXA-193,gyrA_T86I=POINT,tet(O)	2	acr3,arsP
GCA_007720145.1	8865	NULL	clinical	USA	NULL	NULL	NULL	Campylobacter jejuni	PNUSAC009206	2	2	NULL	blaOXA-193,gyrA_T86I=POINT	blaOXA-193,gyrA_T86I=POINT	0	NULL
GCA_007722575.1	2229	NULL	clinical	USA	NULL	NULL	NULL	Campylobacter jejuni	PNUSAC010520	6	6	NULL	ant(6)=HMM,aph(3')-IIIa,blaOXA-184,gyrA_T86I=POINT,sat4,tet(O)	ant(6)=HMM,aph(3')-IIIa,blaOXA-184,gyrA_T86I=POINT,sat4,tet(O)	1	arsP
GCA_007846755.1	-	NULL	clinical	USA	NULL	NULL	NULL	Campylobacter jejuni	PNUSAC010410	3	3	NULL	blaOXA-193,gyrA_T86I=POINT,tet(O)	blaOXA-193,gyrA_T86I=POINT,tet(O)	1	arsP
GCA_007869285.1	2535	NULL	clinical	USA	NULL	NULL	NULL	Campylobacter jejuni	PNUSAC010602	1	1	NULL	blaOXA-617	blaOXA-617	0	NULL
GCA_007871385.1	-	NULL	clinical	USA	NULL	NULL	NULL	Campylobacter jejuni	PNUSAC010516	3	3	NULL	blaOXA-193,gyrA_T86I=POINT,tet(O)	blaOXA-193,gyrA_T86I=POINT,tet(O)	1	arsP
GCA_007886725.1	2109	NULL	clinical	USA	NULL	NULL	NULL	Campylobacter jejuni	PNUSAC010116	11	11	NULL	23S_A2075G=POINT,aad9,aad9=PARTIAL,aadE,aph(2'')-Ih,aph(3')-IIIa,blaOXA-193,gyrA_T86I=POINT,sat4,tet(O),tet(O)=PARTIAL_END_OF_CONTIG	23S_A2075G=POINT,aad9,aad9=PARTIAL,aadE,aph(2'')-Ih,aph(3')-IIIa,blaOXA-193,gyrA_T86I=POINT,sat4,tet(O),tet(O)=PARTIAL_END_OF_CONTIG	0	NULL
GCA_007917815.1	2535	NULL	clinical	USA	NULL	NULL	NULL	Campylobacter jejuni	PNUSAC009901	1	1	NULL	blaOXA	blaOXA	1	arsP
GCA_007969725.1	8835	NULL	clinical	USA	NULL	NULL	NULL	Campylobacter jejuni	PNUSAC010479	3	3	NULL	blaOXA-193,gyrA_T86I=POINT,tet(O)	blaOXA-193,gyrA_T86I=POINT,tet(O)	2	acr3,arsP
GCA_007974365.1	-	NULL	clinical	USA	NULL	NULL	NULL	Campylobacter jejuni	PNUSAC010823	1	1	NULL	blaOXA	blaOXA	0	NULL
GCA_008014135.1	354	NULL	clinical	USA: GA	Homo sapiens	NULL	NULL	Campylobacter jejuni	2011D-8695	3	3	NULL	blaOXA-193,gyrA_T86I=POINT,tet(O)	blaOXA-193,gyrA_T86I=POINT,tet(O)	2	acr3,arsP
GCA_008014155.1	305	NULL	NULL	USA: MN	NULL	NULL	NULL	Campylobacter jejuni	2010D-8120	3	3	NULL	blaOXA-193,gyrA_T86I=POINT,tet(O/M/O)	blaOXA-193,gyrA_T86I=POINT,tet(O/M/O)	2	acr3,arsP
GCA_008151005.1	2282	NULL	clinical	USA	NULL	NULL	NULL	Campylobacter jejuni	PNUSAC011291	3	3	NULL	blaOXA-193,gyrA_T86I=POINT,tet(O)	blaOXA-193,gyrA_T86I=POINT,tet(O)	1	arsP
GCA_008160565.1	-	NULL	clinical	USA	NULL	NULL	NULL	Campylobacter jejuni	PNUSAC010918	4	4	NULL	50S_L22_A103V=POINT,blaOXA-193,gyrA_T86I=POINT,tet(O)	50S_L22_A103V=POINT,blaOXA-193,gyrA_T86I=POINT,tet(O)	0	NULL
GCA_008183105.1	8658	NULL	clinical	USA	NULL	NULL	NULL	Campylobacter jejuni	PNUSAC011298	4	4	NULL	50S_L22_A103V=POINT,blaOXA-193,gyrA_T86I=POINT,tet(O)	50S_L22_A103V=POINT,blaOXA-193,gyrA_T86I=POINT,tet(O)	2	acr3,arsP
GCA_008187225.1	-	NULL	clinical	USA	NULL	NULL	NULL	Campylobacter jejuni	PNUSAC010688	10	10	NULL	aad9,aad9=PARTIAL_END_OF_CONTIG,aadE,ant(6)=HMM,aph(3')-IIIa,blaOXA-184,erm(B),gyrA_T86I=POINT,sat4,tet(O)	aad9,aad9=PARTIAL_END_OF_CONTIG,aadE,ant(6)=HMM,aph(3')-IIIa,blaOXA-184,erm(B),gyrA_T86I=POINT,sat4,tet(O)	1	arsP
GCA_008244345.1	8044	NULL	clinical	USA	NULL	NULL	NULL	Campylobacter jejuni	PNUSAC011366	4	4	NULL	50S_L22_A103V=POINT,blaOXA-184,gyrA_T86I=POINT,tet(O)	50S_L22_A103V=POINT,blaOXA-184,gyrA_T86I=POINT,tet(O)	2	acr3,arsP
GCA_008563155.1	2109	NULL	clinical	USA	NULL	NULL	NULL	Campylobacter jejuni	PNUSAC011680	10	10	NULL	23S_A2075G=POINT,aad9,aadE,aph(2'')-Ih,aph(3')-IIIa,blaOXA-193,gyrA_T86I=POINT,sat4,tet(O),tet(O)=PARTIAL_END_OF_CONTIG	23S_A2075G=POINT,aad9,aadE,aph(2'')-Ih,aph(3')-IIIa,blaOXA-193,gyrA_T86I=POINT,sat4,tet(O),tet(O)=PARTIAL_END_OF_CONTIG	0	NULL
GCA_008602785.1	-	NULL	clinical	USA	NULL	NULL	NULL	Campylobacter jejuni	PNUSAC011753	2	2	NULL	23S_A2075G=POINT,blaOXA-623	23S_A2075G=POINT,blaOXA-623	1	arsP
GCA_008629315.1	2927	NULL	clinical	USA	NULL	NULL	NULL	Campylobacter jejuni	PNUSAC011787	4	4	NULL	50S_L22_A103V=POINT,blaOXA-193,gyrA_T86I=POINT,tet(O)	50S_L22_A103V=POINT,blaOXA-193,gyrA_T86I=POINT,tet(O)	1	arsP
GCA_008727455.1	2109	NULL	clinical	NULL	NULL	NULL	NULL	Campylobacter jejuni	AR-0413	10	10	azithromycin=ND,ciprofloxacin=R,clindamycin=ND,erythromycin=R,florfenicol=ND,gentamicin=ND,nalidixic acid=ND,telithromycin=ND,tetracycline=R	23S_A2075G=POINT,aad9=PARTIAL,aadE,aph(2'')-Ih,aph(3')-IIIa,blaOXA-193,gyrA_T86I=POINT,sat4,tet(O),tet(O)=PARTIAL	23S_A2075G=POINT,aad9=PARTIAL,aadE,aph(2'')-Ih,aph(3')-IIIa,blaOXA-193,gyrA_T86I=POINT,sat4,tet(O),tet(O)=PARTIAL	0	NULL
GCA_008771035.1	-	NULL	clinical	USA	NULL	NULL	NULL	Campylobacter jejuni	PNUSAC011987	2	2	NULL	gyrA_T86I=POINT,tet(O)	gyrA_T86I=POINT,tet(O)	0	NULL
GCA_008771555.1	2109	NULL	clinical	USA	NULL	NULL	NULL	Campylobacter jejuni	PNUSAC011781	11	11	NULL	23S_A2075G=POINT,aad9,aad9=PARTIAL,aadE,aph(2'')-Ih,aph(3')-IIIa,blaOXA-193,gyrA_T86I=POINT,sat4,tet(O),tet(O)=PARTIAL_END_OF_CONTIG	23S_A2075G=POINT,aad9,aad9=PARTIAL,aadE,aph(2'')-Ih,aph(3')-IIIa,blaOXA-193,gyrA_T86I=POINT,sat4,tet(O),tet(O)=PARTIAL_END_OF_CONTIG	0	NULL
GCA_008788275.1	2535	NULL	clinical	USA	NULL	NULL	NULL	Campylobacter jejuni	PNUSAC011979	1	1	NULL	blaOXA	blaOXA	1	arsP
GCA_008859765.1	-	NULL	clinical	USA	NULL	NULL	NULL	Campylobacter jejuni	PNUSAC012228	1	1	NULL	blaOXA	blaOXA	1	arsP
GCA_008860005.1	1475	NULL	clinical	USA	NULL	NULL	NULL	Campylobacter jejuni	PNUSAC012234	7	7	NULL	aad9,aad9=PARTIAL,aph(2'')-If,aph(3')-IIIa,blaOXA-193,gyrA_T86I=POINT,tet(O)	aad9,aad9=PARTIAL,aph(2'')-If,aph(3')-IIIa,blaOXA-193,gyrA_T86I=POINT,tet(O)	1	arsP=PARTIAL
GCA_008889025.1	2988	NULL	clinical	USA	NULL	NULL	NULL	Campylobacter jejuni	PNUSAC012165	3	3	NULL	blaOXA-460,gyrA_T86I=POINT,tet(O)	blaOXA-460,gyrA_T86I=POINT,tet(O)	2	acr3,arsP
GCA_008892065.1	824	NULL	clinical	USA	NULL	NULL	NULL	Campylobacter jejuni	PNUSAC012218	2	2	NULL	50S_L22_A103V=POINT,gyrA_T86I=POINT	50S_L22_A103V=POINT,gyrA_T86I=POINT	0	NULL
GCA_008958765.1	-	NULL	clinical	USA	NULL	NULL	NULL	Campylobacter jejuni	PNUSAC012318	1	1	NULL	blaOXA	blaOXA	1	arsP
GCA_008967615.1	-	NULL	clinical	USA	NULL	NULL	NULL	Campylobacter jejuni	PNUSAC012396	1	1	NULL	blaOXA	blaOXA	1	arsP
GCA_008967635.1	-	NULL	clinical	USA	NULL	NULL	NULL	Campylobacter jejuni	PNUSAC012395	1	1	NULL	blaOXA	blaOXA	1	arsP
GCA_008998515.1	6091	NULL	clinical	USA	NULL	NULL	NULL	Campylobacter jejuni	PNUSAC012431	4	4	NULL	aph(3')-IIIa,blaOXA-193,gyrA_T86I=POINT,tet(O)	aph(3')-IIIa,blaOXA-193,gyrA_T86I=POINT,tet(O)	1	arsP
GCA_009151415.1	-	NULL	clinical	USA	NULL	NULL	NULL	Campylobacter jejuni	PNUSAC012597	3	3	NULL	blaOXA-193,gyrA_T86I=POINT,tet(O/M/O)	blaOXA-193,gyrA_T86I=POINT,tet(O/M/O)	2	acr3,arsP
GCA_009233605.1	-	NULL	clinical	USA	NULL	NULL	NULL	Campylobacter jejuni	PNUSAC012750	11	11	NULL	23S_A2075G=POINT,aad9,aad9=PARTIAL,aadE,aph(2'')-Ih,aph(3')-IIIa,blaOXA-193,gyrA_T86I=POINT,sat4,tet(O),tet(O)=PARTIAL_END_OF_CONTIG	23S_A2075G=POINT,aad9,aad9=PARTIAL,aadE,aph(2'')-Ih,aph(3')-IIIa,blaOXA-193,gyrA_T86I=POINT,sat4,tet(O),tet(O)=PARTIAL_END_OF_CONTIG	0	NULL
GCA_009236205.1	-	NULL	clinical	USA	NULL	NULL	NULL	Campylobacter jejuni	PNUSAC012595	12	12	NULL	23S_A2075G=POINT,aad9=PARTIAL,aad9=PARTIAL_END_OF_CONTIG,aadE,aph(2'')-Ih,aph(2'')-Ih=PARTIAL_END_OF_CONTIG,aph(3')-IIIa,blaOXA-193,gyrA_T86I=POINT,sat4,tet(O),tet(O)=PARTIAL	23S_A2075G=POINT,aad9=PARTIAL,aad9=PARTIAL_END_OF_CONTIG,aadE,aph(2'')-Ih,aph(2'')-Ih=PARTIAL_END_OF_CONTIG,aph(3')-IIIa,blaOXA-193,gyrA_T86I=POINT,sat4,tet(O),tet(O)=PARTIAL	0	NULL
GCA_009346355.1	-	NULL	clinical	USA	NULL	NULL	NULL	Campylobacter jejuni	PNUSAC012858	11	11	NULL	23S_A2075G=POINT,aad9,aad9=PARTIAL,aadE,aph(2'')-Ih,aph(3')-IIIa,blaOXA-193,gyrA_T86I=POINT,sat4,tet(O),tet(O)=PARTIAL_END_OF_CONTIG	23S_A2075G=POINT,aad9,aad9=PARTIAL,aadE,aph(2'')-Ih,aph(3')-IIIa,blaOXA-193,gyrA_T86I=POINT,sat4,tet(O),tet(O)=PARTIAL_END_OF_CONTIG	0	NULL
GCA_009356695.1	-	NULL	clinical	USA	NULL	NULL	NULL	Campylobacter jejuni	PNUSAC012892	6	6	NULL	aad9,aph(2'')-If,aph(3')-IIIa,blaOXA-193,gyrA_T86I=POINT,tet(O)	aad9,aph(2'')-If,aph(3')-IIIa,blaOXA-193,gyrA_T86I=POINT,tet(O)	1	arsP
GCA_009385485.1	-	NULL	clinical	USA	NULL	NULL	NULL	Campylobacter jejuni	PNUSAC012940	4	4	NULL	50S_L22_A103V=POINT,blaOXA=MISTRANSLATION,gyrA_T86I=POINT,tet(O/M/O)	50S_L22_A103V=POINT,blaOXA=MISTRANSLATION,gyrA_T86I=POINT,tet(O/M/O)	2	acr3,arsP
GCA_009403325.1	-	NULL	clinical	USA	NULL	NULL	NULL	Campylobacter jejuni	PNUSAC012954	3	3	NULL	blaOXA-452,gyrA_T86I=POINT,tet(O)	blaOXA-452,gyrA_T86I=POINT,tet(O)	0	NULL
GCA_009442355.1	-	NULL	clinical	USA	NULL	NULL	NULL	Campylobacter jejuni	PNUSAC012982	6	6	NULL	aad9,aph(2'')-If,aph(3')-IIIa,blaOXA-193,gyrA_T86I=POINT,tet(O)	aad9,aph(2'')-If,aph(3')-IIIa,blaOXA-193,gyrA_T86I=POINT,tet(O)	2	acr3,arsP
GCA_010212865.1	464	NULL	clinical	USA	NULL	NULL	NULL	Campylobacter jejuni	PNUSAC013442	3	3	NULL	blaOXA-193,gyrA_T86I=POINT,tet(O)	blaOXA-193,gyrA_T86I=POINT,tet(O)	2	acr3,arsP
GCA_010212915.1	379	NULL	clinical	USA	NULL	NULL	NULL	Campylobacter jejuni	PNUSAC013532	3	3	NULL	blaOXA-193,gyrA_T86I=POINT,tet(O)	blaOXA-193,gyrA_T86I=POINT,tet(O)	2	acr3,arsP
GCA_010214395.1	-	NULL	clinical	USA	NULL	NULL	NULL	Campylobacter jejuni	PNUSAC013708	6	6	NULL	aad9,aph(2'')-If,aph(3')-IIIa,blaOXA-193,gyrA_T86I=POINT,tet(O)	aad9,aph(2'')-If,aph(3')-IIIa,blaOXA-193,gyrA_T86I=POINT,tet(O)	1	arsP
GCA_010214505.1	-	NULL	clinical	USA	NULL	NULL	NULL	Campylobacter jejuni	PNUSAC013613	4	4	NULL	50S_L22_A103V=POINT,blaOXA-193,gyrA_T86I=POINT,tet(O)	50S_L22_A103V=POINT,blaOXA-193,gyrA_T86I=POINT,tet(O)	2	acr3,arsP
GCA_010276655.1	-	NULL	clinical	USA	NULL	NULL	NULL	Campylobacter jejuni	PNUSAC013927	8	8	NULL	50S_L22_A103V=POINT,aad9=PARTIAL,aph(2'')-If,aph(3')-IIIa,blaOXA-193,catA13,gyrA_T86I=POINT,tet(O/M/O)	50S_L22_A103V=POINT,aad9=PARTIAL,aph(2'')-If,aph(3')-IIIa,blaOXA-193,catA13,gyrA_T86I=POINT,tet(O/M/O)	1	arsP
GCA_010277585.1	379	NULL	clinical	USA	NULL	NULL	NULL	Campylobacter jejuni	PNUSAC014015	3	3	NULL	blaOXA-193,gyrA_T86I=POINT,tet(O)	blaOXA-193,gyrA_T86I=POINT,tet(O)	0	NULL
GCA_010278105.1	-	NULL	clinical	USA	NULL	NULL	NULL	Campylobacter jejuni	PNUSAC014354	7	7	NULL	50S_L22_A103V=POINT,ant(6)=HMM,aph(3')-IIIa,blaOXA-193,gyrA_T86I=POINT,sat4,tet(O)	50S_L22_A103V=POINT,ant(6)=HMM,aph(3')-IIIa,blaOXA-193,gyrA_T86I=POINT,sat4,tet(O)	1	arsP=MISTRANSLATION
GCA_010278845.1	7671	NULL	clinical	USA	NULL	NULL	NULL	Campylobacter jejuni	PNUSAC014356	4	4	NULL	blaOXA,blaOXA-184,gyrA_T86I=POINT,tet(O)	blaOXA,blaOXA-184,gyrA_T86I=POINT,tet(O)	0	NULL
GCA_010308545.1	2109	NULL	clinical	USA	NULL	NULL	NULL	Campylobacter jejuni	PNUSAC015167	10	10	NULL	23S_A2075G=POINT,aad9,aadE,aph(2'')-Ih,aph(3')-IIIa,blaOXA-193,gyrA_T86I=POINT,sat4,tet(O),tet(O)=PARTIAL_END_OF_CONTIG	23S_A2075G=POINT,aad9,aadE,aph(2'')-Ih,aph(3')-IIIa,blaOXA-193,gyrA_T86I=POINT,sat4,tet(O),tet(O)=PARTIAL_END_OF_CONTIG	0	NULL
GCA_010308585.1	379	NULL	clinical	USA	NULL	NULL	NULL	Campylobacter jejuni	PNUSAC015366	3	3	NULL	blaOXA-193,gyrA_T86I=POINT,tet(O)	blaOXA-193,gyrA_T86I=POINT,tet(O)	0	NULL
GCA_010309005.1	-	NULL	clinical	USA	NULL	NULL	NULL	Campylobacter jejuni	PNUSAC015234	5	5	NULL	aad9,aph(2'')-If,blaOXA-193,gyrA_T86I=POINT,tet(O)	aad9,aph(2'')-If,blaOXA-193,gyrA_T86I=POINT,tet(O)	2	acr3,arsP
GCA_010309125.1	290	NULL	clinical	USA	NULL	NULL	NULL	Campylobacter jejuni	PNUSAC015288	1	1	NULL	blaOXA-193	blaOXA-193	0	NULL
GCA_010309285.1	379	NULL	clinical	USA	NULL	NULL	NULL	Campylobacter jejuni	PNUSAC015319	3	3	NULL	blaOXA-193,gyrA_T86I=POINT,tet(O)	blaOXA-193,gyrA_T86I=POINT,tet(O)	0	NULL
GCA_010316835.1	-	NULL	clinical	USA	NULL	NULL	NULL	Campylobacter jejuni	PNUSAC015251	6	6	NULL	ant(6)=HMM,aph(3')-IIIa,blaOXA-193,gyrA_T86I=POINT,sat4,tet(O)	ant(6)=HMM,aph(3')-IIIa,blaOXA-193,gyrA_T86I=POINT,sat4,tet(O)	1	arsP
GCA_010317405.1	7667	NULL	clinical	USA	NULL	NULL	NULL	Campylobacter jejuni	PNUSAC014256	4	4	NULL	aadE,blaOXA-193,gyrA_T86I=POINT,tet(O)	aadE,blaOXA-193,gyrA_T86I=POINT,tet(O)	2	acr3,arsP
GCA_010317445.1	1036	NULL	clinical	USA	NULL	NULL	NULL	Campylobacter jejuni	PNUSAC015327	4	4	NULL	aph(3')-IIIa,blaOXA-193,gyrA_T86I=POINT,tet(O)	aph(3')-IIIa,blaOXA-193,gyrA_T86I=POINT,tet(O)	2	acr3,arsP
GCA_010353645.1	-	NULL	clinical	USA	NULL	NULL	NULL	Campylobacter jejuni	PNUSAC013461	4	4	NULL	50S_L22_A103V=POINT,blaOXA-193,gyrA_T86I=POINT,tet(O/M/O)	50S_L22_A103V=POINT,blaOXA-193,gyrA_T86I=POINT,tet(O/M/O)	2	acr3,arsP
GCA_010355385.1	51	NULL	clinical	USA	NULL	NULL	NULL	Campylobacter jejuni	PNUSAC014620	3	3	NULL	blaOXA,gyrA_T86I=POINT,tet(O)	blaOXA,gyrA_T86I=POINT,tet(O)	2	acr3,arsP
GCA_010356245.1	-	NULL	clinical	USA	NULL	NULL	NULL	Campylobacter jejuni	PNUSAC012439	5	5	NULL	23S_A2075G=POINT,50S_L22_A103V=POINT,blaOXA-489,gyrA_T86I=POINT,tet(O)	23S_A2075G=POINT,50S_L22_A103V=POINT,blaOXA-489,gyrA_T86I=POINT,tet(O)	0	NULL
GCA_010365985.1	-	NULL	clinical	USA	NULL	NULL	NULL	Campylobacter jejuni	PNUSAC008874	3	3	NULL	blaOXA-193,gyrA_T86I=POINT,tet(O)	blaOXA-193,gyrA_T86I=POINT,tet(O)	2	acr3,arsP
GCA_010904485.1	379	NULL	clinical	USA	NULL	NULL	NULL	Campylobacter jejuni	PNUSAC015700	3	3	NULL	blaOXA-193,gyrA_T86I=POINT,tet(O)	blaOXA-193,gyrA_T86I=POINT,tet(O)	2	acr3,arsP
GCA_010910655.1	-	NULL	clinical	USA	NULL	NULL	NULL	Campylobacter jejuni	PNUSAC015714	3	3	NULL	blaOXA-465,gyrA_T86I=POINT,tet(O)	blaOXA-465,gyrA_T86I=POINT,tet(O)	1	acr3=PARTIAL
GCA_010916075.1	2247	NULL	clinical	USA	NULL	NULL	NULL	Campylobacter jejuni	PNUSAC015694	2	2	NULL	blaOXA-193,tet(O/M/O)	blaOXA-193,tet(O/M/O)	2	acr3,arsP
GCA_010917045.1	257	NULL	clinical	USA	NULL	NULL	NULL	Campylobacter jejuni	PNUSAC015632	3	3	NULL	blaOXA,gyrA_T86I=POINT,tet(O)	blaOXA,gyrA_T86I=POINT,tet(O)	2	acr3,arsP
GCA_011001175.1	5649	NULL	clinical	USA	NULL	NULL	NULL	Campylobacter jejuni	PNUSAC015790	7	7	NULL	aad9,aph(2'')-If,aph(2'')-If=PARTIAL_END_OF_CONTIG,aph(3')-IIIa,blaOXA-193,gyrA_T86I=POINT,tet(O)	aad9,aph(2'')-If,aph(2'')-If=PARTIAL_END_OF_CONTIG,aph(3')-IIIa,blaOXA-193,gyrA_T86I=POINT,tet(O)	0	NULL
GCA_011072915.1	-	NULL	clinical	USA	NULL	NULL	NULL	Campylobacter jejuni	PNUSAC015980	2	2	NULL	blaOXA-193,gyrA_T86I=POINT	blaOXA-193,gyrA_T86I=POINT	1	acr3=PARTIAL
GCA_011461315.1	8556	NULL	clinical	USA	NULL	NULL	NULL	Campylobacter jejuni	PNUSAC016042	9	9	NULL	aad9=PARTIAL,aadE,ant(6)-Ia=PARTIAL,ant(6)-Ia=PARTIAL_END_OF_CONTIG,aph(3')-IIIa,blaOXA-193,gyrA_T86I=POINT,sat4,tet(O)	aad9=PARTIAL,aadE,ant(6)-Ia=PARTIAL,ant(6)-Ia=PARTIAL_END_OF_CONTIG,aph(3')-IIIa,blaOXA-193,gyrA_T86I=POINT,sat4,tet(O)	1	arsP
GCA_011461895.1	9100	NULL	clinical	USA	NULL	NULL	NULL	Campylobacter jejuni	PNUSAC016079	4	4	NULL	23S_A2075G=POINT,50S_L22_A103V=POINT,gyrA_T86I=POINT,tet(O)	23S_A2075G=POINT,50S_L22_A103V=POINT,gyrA_T86I=POINT,tet(O)	2	acr3,arsP
GCA_011695175.1	-	NULL	clinical	USA	NULL	NULL	NULL	Campylobacter jejuni	PNUSAC015859	2	2	NULL	blaOXA-460,gyrA_T86I=POINT	blaOXA-460,gyrA_T86I=POINT	0	NULL
GCA_011705555.1	50	NULL	clinical	USA	NULL	NULL	NULL	Campylobacter jejuni	PNUSAC016145	3	3	NULL	blaOXA,gyrA_T86I=POINT,tet(O)	blaOXA,gyrA_T86I=POINT,tet(O)	1	arsP=MISTRANSLATION
GCA_011722575.1	-	NULL	clinical	USA	NULL	NULL	NULL	Campylobacter jejuni	PNUSAC009606	10	10	NULL	23S_A2075G=POINT,aad9,aad9=PARTIAL,aadE,aph(2'')-Ih,aph(3')-IIIa,blaOXA-193,gyrA_T86I=POINT,sat4,tet(O)	23S_A2075G=POINT,aad9,aad9=PARTIAL,aadE,aph(2'')-Ih,aph(3')-IIIa,blaOXA-193,gyrA_T86I=POINT,sat4,tet(O)	0	NULL
GCA_011737075.1	862	NULL	clinical	USA	NULL	NULL	NULL	Campylobacter jejuni	PNUSAC016186	4	4	NULL	blaOXA,blaOXA-193,gyrA_T86I=POINT,tet(O)	blaOXA,blaOXA-193,gyrA_T86I=POINT,tet(O)	2	acr3,arsP
GCA_011737495.1	3155	NULL	clinical	USA	NULL	NULL	NULL	Campylobacter jejuni	PNUSAC016183	3	3	NULL	blaOXA-460,gyrA_T86I=POINT,tet(O)	blaOXA-460,gyrA_T86I=POINT,tet(O)	2	acr3,arsP
GCA_011743185.1	2109	NULL	clinical	USA	NULL	NULL	NULL	Campylobacter jejuni	PNUSAC016201	10	10	NULL	23S_A2075G=POINT,aad9=PARTIAL,aadE,aph(2'')-Ih,aph(3')-IIIa,blaOXA-193,gyrA_T86I=POINT,sat4,tet(O),tet(O)=PARTIAL_END_OF_CONTIG	23S_A2075G=POINT,aad9=PARTIAL,aadE,aph(2'')-Ih,aph(3')-IIIa,blaOXA-193,gyrA_T86I=POINT,sat4,tet(O),tet(O)=PARTIAL_END_OF_CONTIG	0	NULL
GCA_012161605.1	2850	NULL	clinical	USA	NULL	NULL	NULL	Campylobacter jejuni	PNUSAC016271	3	3	NULL	blaOXA-193,gyrA_T86I=POINT,tet(O)	blaOXA-193,gyrA_T86I=POINT,tet(O)	0	NULL
GCA_013147685.1	290	NULL	clinical	USA	NULL	NULL	NULL	Campylobacter jejuni	PNUSAC009651	1	1	NULL	blaOXA-193	blaOXA-193	0	NULL
GCA_013290685.1	-	NULL	clinical	Pakistan	Homo sapiens	diarrhea	stool	Campylobacter jejuni	703615	2	2	NULL	gyrA_T86I=POINT,tet(O)	gyrA_T86I=POINT,tet(O)	1	arsP
GCA_013290715.1	-	NULL	clinical	Pakistan	Homo sapiens	diarrhea	stool	Campylobacter jejuni	703614	2	2	NULL	gyrA_T86I=POINT,tet(O)	gyrA_T86I=POINT,tet(O)	1	arsP
GCA_013291545.1	-	NULL	clinical	Kenya	Homo sapiens	diarrhea	stool	Campylobacter jejuni	403772	4	4	NULL	blaOXA-184,gyrA_T86I=POINT,rpsL_K43R=POINT,tet(O)	blaOXA-184,gyrA_T86I=POINT,rpsL_K43R=POINT,tet(O)	0	NULL
GCA_013805385.1	379	NULL	clinical	USA	NULL	NULL	NULL	Campylobacter jejuni	PNUSAC009072	4	4	NULL	23S_A2075G=POINT,blaOXA=PARTIAL,gyrA_T86I=POINT,tet(O)	23S_A2075G=POINT,blaOXA=PARTIAL,gyrA_T86I=POINT,tet(O)	0	NULL
GCA_013805785.1	8149	NULL	clinical	USA	NULL	NULL	NULL	Campylobacter jejuni	PNUSAC009392	7	7	NULL	aadE,ant(6)-Ia=PARTIAL,aph(3')-IIIa,blaOXA-193,gyrA_T86I=POINT,sat4,tet(O)	aadE,ant(6)-Ia=PARTIAL,aph(3')-IIIa,blaOXA-193,gyrA_T86I=POINT,sat4,tet(O)	2	acr3,arsP
GCA_014054385.1	-	NULL	clinical	USA	NULL	NULL	NULL	Campylobacter jejuni	PNUSAC017571	4	4	NULL	aadE,blaOXA-193,gyrA_T86I=POINT,tet(O)	aadE,blaOXA-193,gyrA_T86I=POINT,tet(O)	2	acr3,arsP
GCA_014073895.1	-	NULL	clinical	USA	NULL	NULL	NULL	Campylobacter jejuni	PNUSAC017647	1	1	NULL	blaOXA	blaOXA	1	arsP
GCA_014627055.1	-	NULL	clinical	USA	NULL	NULL	NULL	Campylobacter jejuni	PNUSAC018086	1	1	NULL	blaOXA-617	blaOXA-617	1	arsP
GCA_014972185.1	2535	NULL	clinical	USA	NULL	NULL	NULL	Campylobacter jejuni	PNUSAC018860	1	1	NULL	blaOXA	blaOXA	1	arsP
GCA_015562845.1	-	NULL	clinical	USA	NULL	NULL	NULL	Campylobacter jejuni	PNUSAC019277	3	3	NULL	50S_L22_A103V=POINT,blaOXA-193,gyrA_T86I=POINT	50S_L22_A103V=POINT,blaOXA-193,gyrA_T86I=POINT	1	arsP
GCA_015563565.1	-	NULL	clinical	USA	NULL	NULL	NULL	Campylobacter jejuni	PNUSAC019286	3	3	NULL	blaOXA-193,gyrA_T86I=POINT,tet(O)	blaOXA-193,gyrA_T86I=POINT,tet(O)	1	arsP
GCA_016313805.1	1759	NULL	clinical	NULL	NULL	NULL	NULL	Campylobacter jejuni	PNUSAC019727	1	1	NULL	blaOXA	blaOXA	0	NULL
GCA_017820195.1	-	NULL	clinical	NULL	NULL	NULL	NULL	Campylobacter jejuni	PNUSAC020748	3	3	NULL	blaOXA-193,gyrA_T86I=POINT,tet(O)	blaOXA-193,gyrA_T86I=POINT,tet(O)	0	NULL
GCA_018117225.1	760	NULL	clinical	NULL	NULL	NULL	NULL	Campylobacter jejuni	PNUSAC020933	3	3	NULL	blaOXA-591,gyrA_T86I=POINT,tet(O/M/O)	blaOXA-591,gyrA_T86I=POINT,tet(O/M/O)	2	acr3,arsP
GCA_018525605.1	2081	NULL	clinical	USA	NULL	NULL	NULL	Campylobacter jejuni	PNUSAC021198	4	4	NULL	50S_L22_A103V=POINT,blaOXA-193,gyrA_T86I=POINT,tet(O/M/O)	50S_L22_A103V=POINT,blaOXA-193,gyrA_T86I=POINT,tet(O/M/O)	2	acr3,arsP
GCA_018616075.1	379	NULL	clinical	NULL	NULL	NULL	NULL	Campylobacter jejuni	PNUSAC021407	3	3	NULL	blaOXA-193,gyrA_T86I=POINT,tet(O)	blaOXA-193,gyrA_T86I=POINT,tet(O)	0	NULL
GCA_019110185.1	-	NULL	clinical	USA	NULL	NULL	NULL	Campylobacter jejuni	PNUSAC021871	3	3	NULL	blaOXA-193,gyrA_T86I=POINT,tet(O)	blaOXA-193,gyrA_T86I=POINT,tet(O)	1	arsP
GCA_019556175.1	-	NULL	clinical	USA	NULL	NULL	NULL	Campylobacter jejuni	PNUSAC022820	7	7	NULL	aad9,aad9=PARTIAL,aph(2'')-If,aph(3')-IIIa,blaOXA,gyrA_T86I=POINT,tet(O)	aad9,aad9=PARTIAL,aph(2'')-If,aph(3')-IIIa,blaOXA,gyrA_T86I=POINT,tet(O)	0	NULL
GCA_019734715.1	880	NULL	NULL	NULL	NULL	NULL	NULL	Campylobacter jejuni	16	4	4	NULL	23S_A2075G=POINT,blaOXA-184,gyrA_T86I=POINT,tet(O)	23S_A2075G=POINT,blaOXA-184,gyrA_T86I=POINT,tet(O)	0	NULL
GCA_019964675.1	8865	NULL	clinical	USA	NULL	NULL	NULL	Campylobacter jejuni	PNUSAC023691	3	3	NULL	blaOXA-193,gyrA_T86I=POINT,tet(O)	blaOXA-193,gyrA_T86I=POINT,tet(O)	0	NULL
GCA_020039065.1	2535	NULL	clinical	NULL	NULL	NULL	NULL	Campylobacter jejuni	PNUSAC023872	1	1	NULL	blaOXA	blaOXA	1	arsP
GCA_020581875.1	379	NULL	clinical	NULL	NULL	NULL	NULL	Campylobacter jejuni	PNUSAC024481	4	4	NULL	50S_L22_A103V=POINT,blaOXA-193,gyrA_T86I=POINT,tet(O)	50S_L22_A103V=POINT,blaOXA-193,gyrA_T86I=POINT,tet(O)	0	NULL
GCA_020959395.1	2229	NULL	clinical	NULL	NULL	NULL	NULL	Campylobacter jejuni	PNUSAC025229	4	4	NULL	50S_L22_A103V=POINT,blaOXA-595,gyrA_T86I=POINT,tet(O)	50S_L22_A103V=POINT,blaOXA-595,gyrA_T86I=POINT,tet(O)	1	arsP
GCA_020970625.1	379	NULL	clinical	USA	NULL	NULL	NULL	Campylobacter jejuni	PNUSAC025302	3	3	NULL	blaOXA-193,gyrA_T86I=POINT,tet(O)	blaOXA-193,gyrA_T86I=POINT,tet(O)	2	acr3,arsP
GCA_021211595.1	379	NULL	clinical	NULL	NULL	NULL	NULL	Campylobacter jejuni	PNUSAC025594	4	4	NULL	blaOXA,blaOXA=PARTIAL_END_OF_CONTIG,gyrA_T86I=POINT,tet(O)	blaOXA,blaOXA=PARTIAL_END_OF_CONTIG,gyrA_T86I=POINT,tet(O)	0	NULL
GCA_021660175.1	-	NULL	environmental/other	Ecuador:Pichincha	NULL	NULL	skin sample (Gallus gallus domesticus)	Campylobacter jejuni	U757c	3	3	NULL	blaOXA-193,gyrA_T86I=POINT,tet(O)	blaOXA-193,gyrA_T86I=POINT,tet(O)	1	arsP
GCA_021660235.1	7669	NULL	environmental/other	Ecuador:Pichincha	NULL	NULL	skin sample (Gallus gallus domesticus)	Campylobacter jejuni	U976c	3	3	NULL	blaOXA=PARTIAL,gyrA_T86I=POINT,tet(O)	blaOXA=PARTIAL,gyrA_T86I=POINT,tet(O)	0	NULL
GCA_021660275.1	353	NULL	environmental/other	Ecuador:Pichincha	NULL	NULL	caecum content (Gallus gallus domesticus)	Campylobacter jejuni	U648c	4	4	NULL	50S_L22_A103V=POINT,blaOXA-193,gyrA_T86I=POINT,tet(O)	50S_L22_A103V=POINT,blaOXA-193,gyrA_T86I=POINT,tet(O)	1	arsP
GCA_021660295.1	6244	NULL	environmental/other	Ecuador:Pichincha	NULL	NULL	caecum content (Gallus gallus domesticus)	Campylobacter jejuni	U1678c	3	3	NULL	blaOXA-193,gyrA_T86I=POINT,tet(O)	blaOXA-193,gyrA_T86I=POINT,tet(O)	1	arsP
GCA_021660355.1	1036	NULL	environmental/other	Ecuador:Pichincha	NULL	NULL	skin sample (Gallus gallus domesticus)	Campylobacter jejuni	U1197c	4	4	NULL	aph(3')-IIIa,blaOXA-193,gyrA_T86I=POINT,tet(O)	aph(3')-IIIa,blaOXA-193,gyrA_T86I=POINT,tet(O)	1	arsP
GCA_021661115.1	-	NULL	environmental/other	Ecuador:Pichincha	NULL	NULL	caecum content (Gallus gallus domesticus)	Campylobacter jejuni	U685c	2	2	NULL	gyrA_T86I=POINT,tet(O)	gyrA_T86I=POINT,tet(O)	2	acr3,arsP
GCA_021663775.1	-	NULL	environmental/other	Ecuador:Pichincha	NULL	NULL	caecum content (Gallus gallus domesticus)	Campylobacter jejuni	U130c	3	3	NULL	blaOXA-184,gyrA_T86I=POINT,tet(O)	blaOXA-184,gyrA_T86I=POINT,tet(O)	2	acr3,arsP
GCA_021663815.1	-	NULL	environmental/other	Ecuador:Pichincha	NULL	NULL	skin sample (Gallus gallus domesticus)	Campylobacter jejuni	U1114c	3	3	NULL	blaOXA=PARTIAL,gyrA_T86I=POINT,tet(O)	blaOXA=PARTIAL,gyrA_T86I=POINT,tet(O)	0	NULL
GCA_021663895.1	-	NULL	environmental/other	Ecuador:Pichincha	NULL	NULL	skin sample (Gallus gallus domesticus)	Campylobacter jejuni	U1453c	3	3	NULL	blaOXA-193,gyrA_T86I=POINT,tet(O)	blaOXA-193,gyrA_T86I=POINT,tet(O)	1	arsP
GCA_021663915.1	-	NULL	environmental/other	Ecuador:Pichincha	NULL	NULL	caecum content (Gallus gallus domesticus)	Campylobacter jejuni	U672c	3	3	NULL	blaOXA-184,gyrA_T86I=POINT,tet(O)	blaOXA-184,gyrA_T86I=POINT,tet(O)	2	acr3,arsP
GCA_021663955.1	6244	NULL	environmental/other	Ecuador:Pichincha	NULL	NULL	caecum content (Gallus gallus domesticus)	Campylobacter jejuni	U1515c	3	3	NULL	blaOXA-193,gyrA_T86I=POINT,tet(O)	blaOXA-193,gyrA_T86I=POINT,tet(O)	1	arsP
GCA_021664075.1	-	NULL	environmental/other	Ecuador:Pichincha	NULL	NULL	skin sample (Gallus gallus domesticus)	Campylobacter jejuni	U682c	3	3	NULL	blaOXA-193,gyrA_T86I=POINT,tet(O)	blaOXA-193,gyrA_T86I=POINT,tet(O)	2	acr3,arsP
GCA_021664095.1	-	NULL	environmental/other	Ecuador:Pichincha	NULL	NULL	caecum content (Gallus gallus domesticus)	Campylobacter jejuni	U1187c	3	3	NULL	blaOXA-184,gyrA_T86I=POINT,tet(O)	blaOXA-184,gyrA_T86I=POINT,tet(O)	2	acr3,arsP
GCA_021664175.1	-	NULL	environmental/other	Ecuador:Pichincha	NULL	NULL	caecum content (Gallus gallus domesticus)	Campylobacter jejuni	U1105c	3	3	NULL	blaOXA-193,gyrA_T86I=POINT,tet(O)	blaOXA-193,gyrA_T86I=POINT,tet(O)	0	NULL
GCA_021664195.1	-	NULL	environmental/other	Ecuador:Pichincha	NULL	NULL	skin sample (Gallus gallus domesticus)	Campylobacter jejuni	U896c	3	3	NULL	blaOXA-184,gyrA_T86I=POINT,tet(O)	blaOXA-184,gyrA_T86I=POINT,tet(O)	2	acr3,arsP
GCA_021664315.1	-	NULL	environmental/other	Ecuador:Pichincha	NULL	NULL	caecum content (Gallus gallus domesticus)	Campylobacter jejuni	U1455c	3	3	NULL	blaOXA-193,gyrA_T86I=POINT,tet(O)	blaOXA-193,gyrA_T86I=POINT,tet(O)	1	arsP
GCA_022419535.1	379	NULL	clinical	NULL	NULL	NULL	NULL	Campylobacter jejuni	PNUSAC026411	3	3	NULL	blaOXA-193,gyrA_T86I=POINT,tet(O)	blaOXA-193,gyrA_T86I=POINT,tet(O)	0	NULL
GCA_022578045.1	-	NULL	clinical	USA	NULL	NULL	NULL	Campylobacter coli	PNUSAC026541	3	3	NULL	blaOXA-489,gyrA_T86I=POINT,tet(O)	blaOXA-489,gyrA_T86I=POINT,tet(O)	0	NULL
GCA_023045295.1	3720	NULL	clinical	NULL	NULL	NULL	NULL	Campylobacter jejuni	PNUSAC027459	5	5	NULL	aad9,aph(2'')-If,blaOXA-193,gyrA_T86I=POINT,tet(O)	aad9,aph(2'')-If,blaOXA-193,gyrA_T86I=POINT,tet(O)	2	acr3,arsP
GCA_023122665.1	-	NULL	clinical	USA	NULL	NULL	NULL	Campylobacter jejuni	PNUSAC027550	10	10	NULL	23S_A2075G=POINT,aad9=PARTIAL,aadE,aph(2'')-Ih,aph(3')-IIIa,blaOXA-193,gyrA_T86I=POINT,sat4,tet(O),tet(O)=PARTIAL	23S_A2075G=POINT,aad9=PARTIAL,aadE,aph(2'')-Ih,aph(3')-IIIa,blaOXA-193,gyrA_T86I=POINT,sat4,tet(O),tet(O)=PARTIAL	0	NULL
GCA_023376295.1	-	NULL	clinical	NULL	NULL	NULL	NULL	Campylobacter jejuni	PNUSAC027634	3	3	NULL	blaOXA-193,gyrA_T86I=POINT,tet(O)	blaOXA-193,gyrA_T86I=POINT,tet(O)	0	NULL
GCA_023542735.1	2229	NULL	clinical	NULL	NULL	NULL	NULL	Campylobacter jejuni	PNUSAC028054	6	6	NULL	ant(6)=HMM,aph(3')-IIIa,blaOXA-184,gyrA_T86I=POINT,sat4,tet(O)	ant(6)=HMM,aph(3')-IIIa,blaOXA-184,gyrA_T86I=POINT,sat4,tet(O)	1	arsP
GCA_023542815.1	47	NULL	clinical	NULL	NULL	NULL	NULL	Campylobacter jejuni	PNUSAC028056	3	3	NULL	blaOXA-193,gyrA_T86I=POINT,tet(O)	blaOXA-193,gyrA_T86I=POINT,tet(O)	1	arsP=MISTRANSLATION
GCA_024103285.1	3102	NULL	clinical	USA	NULL	NULL	NULL	Campylobacter jejuni	PNUSAC028838	3	3	NULL	blaOXA-193,gyrA_T86I=POINT,tet(O)	blaOXA-193,gyrA_T86I=POINT,tet(O)	0	NULL
GCA_024115595.1	-	NULL	clinical	NULL	NULL	NULL	NULL	Campylobacter jejuni	PNUSAC028648	2	2	NULL	gyrA_T86I=POINT,tet(O)	gyrA_T86I=POINT,tet(O)	2	acr3,arsP
GCA_024115735.1	607	NULL	clinical	NULL	NULL	NULL	NULL	Campylobacter jejuni	PNUSAC028646	6	6	NULL	aad9,aph(2'')-If,aph(3')-IIIa,blaOXA-193,gyrA_T86I=POINT,tet(O)	aad9,aph(2'')-If,aph(3')-IIIa,blaOXA-193,gyrA_T86I=POINT,tet(O)	2	acr3,arsP
GCA_024139775.1	-	NULL	clinical	NULL	NULL	NULL	NULL	Campylobacter coli	PNUSAC028866	7	7	NULL	aad9,aph(2'')-If,aph(3')-IIIa,blaOXA-489,gyrA_T86I=POINT,lnu(C),tet(O)	aad9,aph(2'')-If,aph(3')-IIIa,blaOXA-489,gyrA_T86I=POINT,lnu(C),tet(O)	0	NULL
GCA_024327865.1	-	NULL	clinical	USA	NULL	NULL	NULL	Campylobacter jejuni	PNUSAC029240	6	6	NULL	ant(6)=HMM,aph(3')-IIIa,blaOXA-193,gyrA_T86I=POINT,sat4,tet(O)	ant(6)=HMM,aph(3')-IIIa,blaOXA-193,gyrA_T86I=POINT,sat4,tet(O)	1	arsP
GCA_024578175.1	-	NULL	clinical	NULL	NULL	NULL	NULL	Campylobacter jejuni	PNUSAC029556	3	3	NULL	blaOXA-452,gyrA_T86I=POINT,tet(O)	blaOXA-452,gyrA_T86I=POINT,tet(O)	0	NULL
GCA_024578695.1	2229	NULL	clinical	NULL	NULL	NULL	NULL	Campylobacter jejuni	PNUSAC029550	6	6	NULL	ant(6)=HMM,aph(3')-IIIa,blaOXA-193,gyrA_T86I=POINT,sat4,tet(O)	ant(6)=HMM,aph(3')-IIIa,blaOXA-193,gyrA_T86I=POINT,sat4,tet(O)	1	arsP
GCA_024788065.1	2109	NULL	clinical	NULL	NULL	NULL	NULL	Campylobacter jejuni	PNUSAC030307	4	4	NULL	23S_A2075G=POINT,blaOXA-193,gyrA_T86I=POINT,tet(O)	23S_A2075G=POINT,blaOXA-193,gyrA_T86I=POINT,tet(O)	0	NULL
GCA_024859765.1	-	NULL	clinical	NULL	NULL	NULL	NULL	Campylobacter jejuni	PNUSAC030219	7	7	NULL	50S_L22_A103V=POINT,ant(6)=HMM,aph(3')-IIIa,blaOXA-193,gyrA_T86I=POINT,sat4,tet(O)	50S_L22_A103V=POINT,ant(6)=HMM,aph(3')-IIIa,blaOXA-193,gyrA_T86I=POINT,sat4,tet(O)	1	arsP
GCA_024862855.1	824	NULL	clinical	NULL	NULL	NULL	NULL	Campylobacter jejuni	PNUSAC030225	2	2	NULL	50S_L22_A103V=POINT,gyrA_T86I=POINT	50S_L22_A103V=POINT,gyrA_T86I=POINT	1	arsP
GCA_024864305.1	918	NULL	clinical	NULL	NULL	NULL	NULL	Campylobacter jejuni	PNUSAC030209	3	3	NULL	blaOXA-592,gyrA_T86I=POINT,tet(O)	blaOXA-592,gyrA_T86I=POINT,tet(O)	0	NULL
GCA_025217605.1	2535	NULL	clinical	USA	NULL	NULL	NULL	Campylobacter jejuni	PNUSAC030644	1	1	NULL	blaOXA	blaOXA	1	arsP
GCA_025332785.1	-	NULL	clinical	USA	NULL	NULL	NULL	Campylobacter jejuni	PNUSAC030793	4	4	NULL	50S_L22_A103V=POINT,blaOXA-466,gyrA_T86I=POINT,tet(O)	50S_L22_A103V=POINT,blaOXA-466,gyrA_T86I=POINT,tet(O)	0	NULL
GCA_025387285.1	-	NULL	clinical	NULL	NULL	NULL	NULL	Campylobacter jejuni	PNUSAC030903	3	3	NULL	blaOXA-193,gyrA_T86I=POINT,tet(O)	blaOXA-193,gyrA_T86I=POINT,tet(O)	1	arsP
GCA_025418715.1	607	NULL	clinical	USA	NULL	NULL	NULL	Campylobacter jejuni	PNUSAC031018	3	3	NULL	blaOXA-184,gyrA_T86I=POINT,tet(O)	blaOXA-184,gyrA_T86I=POINT,tet(O)	2	acr3,arsP
GCA_025419535.1	-	NULL	clinical	USA	NULL	NULL	NULL	Campylobacter jejuni	PNUSAC031016	3	3	NULL	blaOXA-193,gyrA_T86I=POINT,tet(O)	blaOXA-193,gyrA_T86I=POINT,tet(O)	2	acr3,arsP
GCA_025591855.1	1233	NULL	clinical	NULL	NULL	NULL	NULL	Campylobacter jejuni	PNUSAC031239	7	7	NULL	23S_A2075G=POINT,50S_L22_A103V=POINT,aad9,aph(2'')-If,aph(3')-IIIa,gyrA_T86I=POINT,tet(O)	23S_A2075G=POINT,50S_L22_A103V=POINT,aad9,aph(2'')-If,aph(3')-IIIa,gyrA_T86I=POINT,tet(O)	1	arsP
GCA_025591895.1	1036	NULL	clinical	NULL	NULL	NULL	NULL	Campylobacter jejuni	PNUSAC031238	6	6	NULL	aad9,aph(2'')-If,aph(3')-IIIa,blaOXA-193,gyrA_T86I=POINT,tet(O)	aad9,aph(2'')-If,aph(3')-IIIa,blaOXA-193,gyrA_T86I=POINT,tet(O)	2	acr3,arsP
GCA_025611215.1	-	NULL	clinical	NULL	NULL	NULL	NULL	Campylobacter jejuni	PNUSAC031283	1	1	NULL	blaOXA	blaOXA	1	arsP
GCA_026175505.1	-	NULL	clinical	NULL	NULL	NULL	NULL	Campylobacter jejuni	PNUSAC031975	4	4	NULL	aad9=PARTIAL,blaOXA-461,gyrA_T86I=POINT,tet(O)	aad9=PARTIAL,blaOXA-461,gyrA_T86I=POINT,tet(O)	0	NULL
GCA_026176785.1	859	NULL	clinical	NULL	NULL	NULL	NULL	Campylobacter jejuni	PNUSAC031979	4	4	NULL	50S_L22_A103V=POINT,blaOXA,gyrA_T86V=POINT,tet(O)	50S_L22_A103V=POINT,blaOXA,gyrA_T86V=POINT,tet(O)	2	acr3,arsP
GCA_026263185.1	-	NULL	clinical	NULL	NULL	NULL	NULL	Campylobacter jejuni	PNUSAC032127	2	2	NULL	blaOXA-460,gyrA_T86I=POINT	blaOXA-460,gyrA_T86I=POINT	2	acr3,arsP
GCA_026554195.1	-	NULL	clinical	NULL	NULL	NULL	NULL	Campylobacter jejuni	PNUSAC032254	6	6	NULL	ant(6)=HMM,aph(3')-IIIa,blaOXA,gyrA_T86I=POINT,sat4,tet(O)	ant(6)=HMM,aph(3')-IIIa,blaOXA,gyrA_T86I=POINT,sat4,tet(O)	1	arsP
GCA_026907545.1	-	NULL	clinical	NULL	NULL	NULL	NULL	Campylobacter jejuni	PNUSAC032484	7	7	NULL	aad9=PARTIAL,aadE,aph(3')-IIIa,blaOXA-193,gyrA_T86I=POINT,tet(O),tet(O)=PARTIAL_END_OF_CONTIG	aad9=PARTIAL,aadE,aph(3')-IIIa,blaOXA-193,gyrA_T86I=POINT,tet(O),tet(O)=PARTIAL_END_OF_CONTIG	1	arsP
GCA_026920255.1	379	NULL	clinical	USA	NULL	NULL	NULL	Campylobacter jejuni	PNUSAC032495	3	3	NULL	blaOXA-193,gyrA_T86I=POINT,tet(O)	blaOXA-193,gyrA_T86I=POINT,tet(O)	0	NULL
GCA_028086455.1	2109	NULL	clinical	NULL	NULL	NULL	NULL	Campylobacter jejuni	PNUSAC033064	4	4	NULL	23S_A2075G=POINT,blaOXA-193,gyrA_T86I=POINT,tet(O)	23S_A2075G=POINT,blaOXA-193,gyrA_T86I=POINT,tet(O)	0	NULL
GCA_028592365.1	379	NULL	clinical	NULL	NULL	NULL	NULL	Campylobacter jejuni	PNUSAC033393	3	3	NULL	blaOXA-193,gyrA_T86I=POINT,tet(O)	blaOXA-193,gyrA_T86I=POINT,tet(O)	0	NULL
GCA_028611345.1	-	NULL	clinical	NULL	NULL	NULL	NULL	Campylobacter jejuni	PNUSAC033406	6	6	NULL	aad9=PARTIAL,aph(2'')-If,aph(3')-IIIa,blaOXA-193,gyrA_T86I=POINT,tet(O)	aad9=PARTIAL,aph(2'')-If,aph(3')-IIIa,blaOXA-193,gyrA_T86I=POINT,tet(O)	1	arsP
GCA_028675375.1	5308	NULL	clinical	NULL	NULL	NULL	NULL	Campylobacter jejuni	PNUSAC033548	7	7	NULL	aad9,aad9=PARTIAL,aph(2'')-If,aph(3')-IIIa,blaOXA-193,gyrA_T86I=POINT,tet(O)	aad9,aad9=PARTIAL,aph(2'')-If,aph(3')-IIIa,blaOXA-193,gyrA_T86I=POINT,tet(O)	0	NULL
GCA_028813435.1	6461	NULL	clinical	USA	NULL	NULL	NULL	Campylobacter jejuni	PNUSAC033673	4	4	NULL	50S_L22_A103V=POINT,blaOXA-193,gyrA_T86I=POINT,tet(O)	50S_L22_A103V=POINT,blaOXA-193,gyrA_T86I=POINT,tet(O)	1	arsP=MISTRANSLATION
GCA_029279265.1	-	NULL	clinical	USA	NULL	NULL	NULL	Campylobacter jejuni	PNUSAC034123	3	3	NULL	blaOXA-193,gyrA_T86I=POINT,tet(O)	blaOXA-193,gyrA_T86I=POINT,tet(O)	1	arsP
GCA_029320575.1	-	NULL	clinical	NULL	NULL	NULL	NULL	Campylobacter jejuni	PNUSAC034145	1	1	NULL	blaOXA	blaOXA	1	arsP
GCA_029321195.1	-	NULL	clinical	NULL	NULL	NULL	NULL	Campylobacter jejuni	PNUSAC034144	3	3	NULL	blaOXA-193,gyrA_T86I=POINT,tet(O)	blaOXA-193,gyrA_T86I=POINT,tet(O)	2	acr3,arsP
GCA_029373825.1	-	NULL	clinical	NULL	NULL	NULL	NULL	Campylobacter jejuni	PNUSAC03336	7	7	NULL	aad9=PARTIAL,aadE,aph(3')-IIIa,blaOXA-193,gyrA_T86I=POINT,tet(O),tet(O)=PARTIAL_END_OF_CONTIG	aad9=PARTIAL,aadE,aph(3')-IIIa,blaOXA-193,gyrA_T86I=POINT,tet(O),tet(O)=PARTIAL_END_OF_CONTIG	2	acr3,arsP
GCA_029381665.1	-	NULL	clinical	NULL	NULL	NULL	NULL	Campylobacter jejuni	PNUSAC034253	9	9	NULL	50S_L22_A103V=POINT,aad9,aad9=PARTIAL,aph(2'')-If,aph(3')-IIIa,blaOXA-193,gyrA_T86I=POINT,lnu(C),tet(O)	50S_L22_A103V=POINT,aad9,aad9=PARTIAL,aph(2'')-If,aph(3')-IIIa,blaOXA-193,gyrA_T86I=POINT,lnu(C),tet(O)	0	NULL
GCA_029482285.1	379	NULL	clinical	USA	NULL	NULL	NULL	Campylobacter jejuni	PNUSAC034404	3	3	NULL	blaOXA-193,gyrA_T86I=POINT,tet(O)	blaOXA-193,gyrA_T86I=POINT,tet(O)	0	NULL
GCA_029559285.1	572	NULL	clinical	NULL	NULL	NULL	NULL	Campylobacter jejuni	PNUSAC034499	5	5	NULL	aadE,blaOXA-193,gyrA_T86I=POINT,satA,tet(O)	aadE,blaOXA-193,gyrA_T86I=POINT,satA,tet(O)	0	NULL
GCA_029562795.1	-	NULL	clinical	NULL	NULL	NULL	NULL	Campylobacter jejuni	PNUSAC034500	3	3	NULL	50S_L22_A103V=POINT,blaOXA-184,gyrA_T86I=POINT	50S_L22_A103V=POINT,blaOXA-184,gyrA_T86I=POINT	2	acr3,arsP
GCA_029582945.1	-	NULL	clinical	USA	NULL	NULL	NULL	Campylobacter jejuni	PNUSAC034586	8	8	NULL	50S_L22_A103V=POINT,aad9,aph(2'')-If,aph(3')-IIIa,blaOXA-184,gyrA_T86I=POINT,lnu(C),tet(O)	50S_L22_A103V=POINT,aad9,aph(2'')-If,aph(3')-IIIa,blaOXA-184,gyrA_T86I=POINT,lnu(C),tet(O)	0	NULL
GCA_029619245.1	-	NULL	clinical	NULL	NULL	NULL	NULL	Campylobacter jejuni	PNUSAC034656	4	4	NULL	50S_L22_A103V=POINT,blaOXA-193,gyrA_T86I=POINT,tet(O)	50S_L22_A103V=POINT,blaOXA-193,gyrA_T86I=POINT,tet(O)	2	acr3,arsP
GCA_029641145.1	-	NULL	clinical	NULL	NULL	NULL	NULL	Campylobacter coli	PNUSAC034700	6	6	NULL	ant(6)=HMM,aph(3')-IIIa,blaOXA-577,gyrA_T86I=POINT,sat4,tet(O)	ant(6)=HMM,aph(3')-IIIa,blaOXA-577,gyrA_T86I=POINT,sat4,tet(O)	0	NULL
GCA_029735115.1	-	NULL	clinical	NULL	NULL	NULL	NULL	Campylobacter jejuni	PNUSAC034833	3	3	NULL	blaOXA-184,gyrA_T86I=POINT,tet(O)	blaOXA-184,gyrA_T86I=POINT,tet(O)	1	acr3
GCA_029829575.1	2304	NULL	clinical	NULL	NULL	NULL	NULL	Campylobacter jejuni	PNUSAC034913	6	6	NULL	aad9=PARTIAL,aadE,aph(3')-IIIa,blaOXA-193,gyrA_T86I=POINT,tet(O)	aad9=PARTIAL,aadE,aph(3')-IIIa,blaOXA-193,gyrA_T86I=POINT,tet(O)	1	arsP
